# Supplementary material for: The genus Serratia revisited by genomics
Source: Nat Commun. 2022 Sep 3;13:5195. doi: 10.1038/s41467-022-32929-2 (PMC9440931; doi:10.1038/s41467-022-32929-2)
Supplement: Supplementary file 3 — Supplementary Dataset 1 [file 41467_2022_32929_MOESM3_ESM.xlsx]

## Sheet: all_tree_strains_metadata
Genome_id_in_tree	Genbank_accession_num	Strain	Specific_host	Source	Generic_source	Country	Year	Given_species_name	fastani_derived_species	Lineage	Phylogroup	Assembly_method	Sequencing_technology	Assembly_length	Num_contigs	wgGC_content	Grimont_biotype	BioSample	BioProject	Dataset_in_paper	Publication_DOI
26968_7_1	NA	4026	Caprifig	Caprifig	Plant	USA	1977	Serratia ficaria	Serratia ficaria	20	6	Velvet v1.2; VelvetOptimiser v2.2.5	Illumina MiSeq	5162389	18	60.18	Sfic	SAMEA4857147	PRJEB24638	Grimont collection (Institut Pasteur)	10.1007/BF02602859
26968_7_10	NA	5492	NA	NA	NA	Unknown	Unknown	Serratia ficaria	Serratia ficaria	20	6	Velvet v1.2; VelvetOptimiser v2.2.5	Illumina MiSeq	5321316	65	60.08	Sfic	SAMEA4857159	PRJEB24638	Grimont collection (Institut Pasteur)	NA
26968_7_100	NA	9904872	NA	NA	NA	Unknown	Unknown	Serratia liquefaciens	Serratia liquefaciens	2	4	Velvet v1.2; VelvetOptimiser v2.2.5	Illumina MiSeq	5605141	42	55.21	RQ	SAMEA4857258	PRJEB24638	Grimont collection (Institut Pasteur)	NA
26968_7_102	NA	336	NA	NA	NA	Unknown	Unknown	Serratia entomophila	Serratia quinivorans	8	1	Velvet v1.2; VelvetOptimiser v2.2.5	Illumina MiSeq	5561448	20	54.87	NA	SAMEA4857260	PRJEB24638	Grimont collection (Institut Pasteur)	NA
26968_7_104	NA	9107435	NA	NA	NA	Unknown	Unknown	Serratia entomophila	Serratia entomophila	19	5	Velvet v1.2; VelvetOptimiser v2.2.5	Illumina MiSeq	4936795	39	59.25	NA	SAMEA4857262	PRJEB24638	Grimont collection (Institut Pasteur)	NA
26968_7_106	NA	BC+B	NA	NA	NA	Unknown	Unknown	Serratia entomophila	Serratia entomophila	19	5	Velvet v1.2; VelvetOptimiser v2.2.5	Illumina MiSeq	5086893	36	58.99	NA	SAMEA4857264	PRJEB24638	Grimont collection (Institut Pasteur)	NA
26968_7_107	NA	A14	NA	Montalto (Canterbury; New Zealand); mature pasture; 122 grass grubs/m2; 32% diseased	Costelytra zealandica	New Zealand	Unknown	Serratia entomophila	Serratia entomophila	18	5	Velvet v1.2; VelvetOptimiser v2.2.5	Illumina MiSeq	4960185	18	59.09	Sen 2	SAMEA4857265	PRJEB24638	Grimont collection (Institut Pasteur)	10.1099/00207713-38-1-1
26968_7_108	NA	3.88	NA	NA	NA	Unknown	Unknown	Serratia liquefaciens	Serratia liquefaciens	2	4	Velvet v1.2; VelvetOptimiser v2.2.5	Illumina MiSeq	5150684	9	55.43	NA	SAMEA4857266	PRJEB24638	Grimont collection (Institut Pasteur)	NA
26968_7_109	NA	3894	NA	NA	NA	Unknown	Unknown	Serratia proteamaculans	Serratia proteamaculans	6	9	Velvet v1.2; VelvetOptimiser v2.2.5	Illumina MiSeq	5429675	19	55.23	RB	SAMEA4857267	PRJEB24638	Grimont collection (Institut Pasteur)	NA
26968_7_11	NA	A13	NA	Wakanui (Canterbury; New Zealand); mature pasture; 100-200 grass grubslm2; 3% diseased	Costelytra zealandica	New Zealand	Unknown	Serratia entomophila	Serratia entomophila	19	5	Velvet v1.2; VelvetOptimiser v2.2.5	Illumina MiSeq	4977556	38	59.21	NA	SAMEA4857160	PRJEB24638	Grimont collection (Institut Pasteur)	10.1099/00207713-38-1-1
26968_7_110	NA	337	NA	NA	NA	Unknown	Unknown	Serratia entomophila	Serratia quinivorans	8	1	Velvet v1.2; VelvetOptimiser v2.2.5	Illumina MiSeq	5631011	21	54.8	NA	SAMEA4857268	PRJEB24638	Grimont collection (Institut Pasteur)	NA
26968_7_111	NA	398	NA	NA	NA	Unknown	Unknown	Serratia entomophila	Serratia entomophila	19	5	Velvet v1.2; VelvetOptimiser v2.2.5	Illumina MiSeq	5094018	36	59.03	NA	SAMEA4857269	PRJEB24638	Grimont collection (Institut Pasteur)	NA
26968_7_113	NA	9107465	NA	NA	NA	Unknown	Unknown	Serratia entomophila	Serratia entomophila	18	5	Velvet v1.2; VelvetOptimiser v2.2.5	Illumina MiSeq	5088648	23	58.91	NA	SAMEA4857271	PRJEB24638	Grimont collection (Institut Pasteur)	NA
26968_7_114	NA	201	NA	NA	NA	Unknown	Unknown	Serratia entomophila	Serratia entomophila	19	5	Velvet v1.2; VelvetOptimiser v2.2.5	Illumina MiSeq	4914386	39	59.3	NA	SAMEA4857272	PRJEB24638	Grimont collection (Institut Pasteur)	NA
26968_7_115	NA	A2	NA	Montalto (Canterbury; New Zealand); mature pasture; 122 grass grubs/m2; 32% diseased	Costelytra zealandica	New Zealand	Unknown	Serratia entomophila	Serratia entomophila	19	5	Velvet v1.2; VelvetOptimiser v2.2.5	Illumina MiSeq	5077249	33	58.98	Sen 1b	SAMEA4857273	PRJEB24638	Grimont collection (Institut Pasteur)	10.1099/00207713-38-1-1
26968_7_116	NA	4364	NA	Mushroom	Plant	Unknown	Unknown	Serratia proteamaculans	Serratia quinivorans	7	1	Velvet v1.2; VelvetOptimiser v2.2.5	Illumina MiSeq	5663606	13	54.8	RQ	SAMEA4857275	PRJEB24638	Grimont collection (Institut Pasteur)	10.1007/BF01568416
26968_7_117	NA	358	NA	NA	NA	Unknown	Unknown	Serratia entomophila	Serratia quinivorans	8	1	Velvet v1.2; VelvetOptimiser v2.2.5	Illumina MiSeq	5319669	16	54.98	NA	SAMEA4857276	PRJEB24638	Grimont collection (Institut Pasteur)	NA
26968_7_118	NA	430	NA	NA	NA	Unknown	Unknown	Serratia entomophila	Serratia entomophila	19	5	Velvet v1.2; VelvetOptimiser v2.2.5	Illumina MiSeq	4918548	31	59.3	NA	SAMEA4857277	PRJEB24638	Grimont collection (Institut Pasteur)	NA
26968_7_12	NA	5680	NA	NA	NA	Unknown	Unknown	Serratia fonticola	Serratia fonticola	1	3	Velvet v1.2; VelvetOptimiser v2.2.5	Illumina MiSeq	5966755	44	53.79	NA	SAMEA4857161	PRJEB24638	Grimont collection (Institut Pasteur)	NA
26968_7_120	NA	9107474	NA	NA	NA	Unknown	Unknown	Serratia entomophila	Serratia entomophila	19	5	Velvet v1.2; VelvetOptimiser v2.2.5	Illumina MiSeq	5074378	34	59.08	NA	SAMEA4857279	PRJEB24638	Grimont collection (Institut Pasteur)	NA
26968_7_121	NA	197	NA	NA	NA	Unknown	Unknown	Serratia entomophila	Serratia quinivorans	8	1	Velvet v1.2; VelvetOptimiser v2.2.5	Illumina MiSeq	5345219	32	54.95	NA	SAMEA4857280	PRJEB24638	Grimont collection (Institut Pasteur)	NA
26968_7_122	NA	A11	NA	NA	NA	Unknown	Unknown	Serratia entomophila	Serratia entomophila	19	5	Velvet v1.2; VelvetOptimiser v2.2.5	Illumina MiSeq	4924446	25	59.29	NA	SAMEA4857281	PRJEB24638	Grimont collection (Institut Pasteur)	NA
26968_7_123	NA	3980	NA	NA	NA	Unknown	Unknown	Serratia ficaria	Serratia ficaria	20	6	Velvet v1.2; VelvetOptimiser v2.2.5	Illumina MiSeq	5261115	20	60.05	NA	SAMEA4857282	PRJEB24638	Grimont collection (Institut Pasteur)	NA
26968_7_124	NA	1450	NA	NA	NA	Unknown	Unknown	Serratia proteamaculans	Serratia proteamaculans	6	9	Velvet v1.2; VelvetOptimiser v2.2.5	Illumina MiSeq	5351899	10	55.29	RB	SAMEA4857283	PRJEB24638	Grimont collection (Institut Pasteur)	NA
26968_7_125	NA	4121	NA	NA	NA	Unknown	Unknown	Serratia proteamaculans	Serratia quinivorans	7	1	Velvet v1.2; VelvetOptimiser v2.2.5	Illumina MiSeq	5343005	29	55.07	NA	SAMEA4857284	PRJEB24638	Grimont collection (Institut Pasteur)	NA
26968_7_126	NA	493	NA	NA	NA	Unknown	Unknown	Serratia entomophila	Serratia marcescens	15	2	Velvet v1.2; VelvetOptimiser v2.2.5	Illumina MiSeq	4930949	9	59.87	NA	SAMEA4857285	PRJEB24638	Grimont collection (Institut Pasteur)	NA
26968_7_127	NA	9107477	NA	NA	NA	Unknown	Unknown	Serratia entomophila	Serratia entomophila	19	5	Velvet v1.2; VelvetOptimiser v2.2.5	Illumina MiSeq	4978664	35	59.21	NA	SAMEA4857286	PRJEB24638	Grimont collection (Institut Pasteur)	NA
26968_7_128	NA	8806219	NA	NA	NA	Unknown	Unknown	Serratia entomophila	Serratia entomophila	19	5	Velvet v1.2; VelvetOptimiser v2.2.5	Illumina MiSeq	4869581	25	59.36	NA	SAMEA4857287	PRJEB24638	Grimont collection (Institut Pasteur)	NA
26968_7_129	NA	201	NA	NA	NA	Unknown	Unknown	Serratia entomophila	Serratia quinivorans	8	1	Velvet v1.2; VelvetOptimiser v2.2.5	Illumina MiSeq	5286936	11	55.09	NA	SAMEA4857288	PRJEB24638	Grimont collection (Institut Pasteur)	NA
26968_7_13	NA	A12	NA	Wakanui (Canterbury; New Zealand); mature pasture; 100-200 grass grubslm2; 3% diseased	Costelytra zealandica	New Zealand	Unknown	Serratia entomophila	Serratia entomophila	19	5	Velvet v1.2; VelvetOptimiser v2.2.5	Illumina MiSeq	5138007	30	58.94	NA	SAMEA4857162	PRJEB24638	Grimont collection (Institut Pasteur)	10.1099/00207713-38-1-1
26968_7_131	NA	4742	NA	Black fig	Plant	Sicily	Unknown	Serratia ficaria	Serratia ficaria	20	6	Velvet v1.2; VelvetOptimiser v2.2.5	Illumina MiSeq	5293885	110	59.92	NA	SAMEA4857290	PRJEB24638	Grimont collection (Institut Pasteur)	NA
26968_7_132	NA	3883	NA	NA	NA	Unknown	Unknown	Serratia proteamaculans	Serratia proteamaculans	6	9	Velvet v1.2; VelvetOptimiser v2.2.5	Illumina MiSeq	5244177	13	55.04	EB	SAMEA4857291	PRJEB24638	Grimont collection (Institut Pasteur)	NA
26968_7_133	NA	371	NA	NA	NA	Unknown	Unknown	Serratia entomophila	Serratia proteamaculans	6	9	Velvet v1.2; VelvetOptimiser v2.2.5	Illumina MiSeq	5481643	16	55.15	NA	SAMEA4857292	PRJEB24638	Grimont collection (Institut Pasteur)	NA
26968_7_135	NA	9107480	NA	NA	NA	Unknown	Unknown	Serratia entomophila	Serratia entomophila	19	5	Velvet v1.2; VelvetOptimiser v2.2.5	Illumina MiSeq	4911552	31	59.25	NA	SAMEA4857294	PRJEB24638	Grimont collection (Institut Pasteur)	NA
26968_7_136	NA	9107482	NA	NA	NA	Unknown	Unknown	Serratia entomophila	Serratia entomophila	19	5	Velvet v1.2; VelvetOptimiser v2.2.5	Illumina MiSeq	4983991	39	59.2	NA	SAMEA4857295	PRJEB24638	Grimont collection (Institut Pasteur)	NA
26968_7_137	NA	301	NA	NA	NA	Unknown	Unknown	Serratia entomophila	Serratia quinivorans	8	1	Velvet v1.2; VelvetOptimiser v2.2.5	Illumina MiSeq	5631644	22	54.8	NA	SAMEA4857296	PRJEB24638	Grimont collection (Institut Pasteur)	NA
26968_7_138	NA	4027	NA	Caprifig	Plant	USA	1977	Serratia ficaria	Serratia ficaria	20	6	Velvet v1.2; VelvetOptimiser v2.2.5	Illumina MiSeq	5158078	20	60.12	NA	SAMEA4857298	PRJEB24638	Grimont collection (Institut Pasteur)	10.1007/BF02602859
26968_7_139	NA	3888	NA	NA	NA	Unknown	Unknown	Serratia proteamaculans	Serratia quinivorans	7	1	Velvet v1.2; VelvetOptimiser v2.2.5	Illumina MiSeq	5238464	91	54.52	RQ	SAMEA4857299	PRJEB24638	Grimont collection (Institut Pasteur)	NA
26968_7_140	NA	372	NA	NA	NA	Unknown	Unknown	Serratia entomophila	Serratia quinivorans	8	1	Velvet v1.2; VelvetOptimiser v2.2.5	Illumina MiSeq	5207970	26	54.94	NA	SAMEA4857300	PRJEB24638	Grimont collection (Institut Pasteur)	NA
26968_7_141	NA	505	NA	NA	NA	Unknown	Unknown	Serratia entomophila	Serratia marcescens	14	2	Velvet v1.2; VelvetOptimiser v2.2.5	Illumina MiSeq	5082639	16	59.74	NA	SAMEA4857301	PRJEB24638	Grimont collection (Institut Pasteur)	NA
26968_7_142	NA	8806192	NA	NA	NA	Unknown	Unknown	Serratia entomophila	Serratia entomophila	19	5	Velvet v1.2; VelvetOptimiser v2.2.5	Illumina MiSeq	4827239	23	59.36	NA	SAMEA4857302	PRJEB24638	Grimont collection (Institut Pasteur)	NA
26968_7_143	NA	8904306	NA	NA	NA	Unknown	Unknown	Serratia entomophila	Serratia entomophila	18	5	Velvet v1.2; VelvetOptimiser v2.2.5	Illumina MiSeq	4912507	17	59.17	NA	SAMEA4857303	PRJEB24638	Grimont collection (Institut Pasteur)	NA
26968_7_144	NA	314	NA	NA	NA	Unknown	Unknown	Serratia entomophila	Serratia entomophila	18	5	Velvet v1.2; VelvetOptimiser v2.2.5	Illumina MiSeq	4844387	19	59.32	NA	SAMEA4857304	PRJEB24638	Grimont collection (Institut Pasteur)	NA
26968_7_146	NA	4751	NA	White fig	Plant	Sicily	Unknown	Serratia ficaria	Serratia ficaria	20	6	Velvet v1.2; VelvetOptimiser v2.2.5	Illumina MiSeq	5634810	91	59.59	NA	SAMEA4857306	PRJEB24638	Grimont collection (Institut Pasteur)	NA
26968_7_147	NA	4123	NA	Digestive tract of rodent Clethrionomys glareolus	Animal	Unknown	Unknown	Serratia proteamaculans	Serratia quinivorans	7	1	Velvet v1.2; VelvetOptimiser v2.2.5	Illumina MiSeq	5421039	27	54.97	RQ	SAMEA4857307	PRJEB24638	Grimont collection (Institut Pasteur)	10.1007/BF01568416
26968_7_148	NA	143	NA	NA	NA	Unknown	Unknown	Serratia entomophila	Serratia quinivorans	8	1	Velvet v1.2; VelvetOptimiser v2.2.5	Illumina MiSeq	5592861	17	54.98	NA	SAMEA4857308	PRJEB24638	Grimont collection (Institut Pasteur)	NA
26968_7_149	NA	149	NA	NA	NA	Unknown	Unknown	Serratia entomophila	Serratia quinivorans	8	1	Velvet v1.2; VelvetOptimiser v2.2.5	Illumina MiSeq	5634624	16	54.8	NA	SAMEA4857309	PRJEB24638	Grimont collection (Institut Pasteur)	NA
26968_7_15	NA	4622	NA	NA	NA	Unknown	Unknown	Serratia liquefaciens	Serratia proteamaculans	6	9	Velvet v1.2; VelvetOptimiser v2.2.5	Illumina MiSeq	5260204	20	54.97	NA	SAMEA4857164	PRJEB24638	Grimont collection (Institut Pasteur)	NA
26968_7_150	NA	NA	NA	NA	NA	Unknown	Unknown	Unknown	Serratia liquefaciens	2	4	Velvet v1.2; VelvetOptimiser v2.2.5	Illumina MiSeq	5359931	24	55.41	NA	SAMEA4857310	PRJEB24638	Grimont collection (Institut Pasteur)	NA
26968_7_152	NA	356	NA	NA	NA	Unknown	Unknown	Serratia entomophila	Serratia quinivorans	8	1	Velvet v1.2; VelvetOptimiser v2.2.5	Illumina MiSeq	5520265	16	54.93	NA	SAMEA4857312	PRJEB24638	Grimont collection (Institut Pasteur)	NA
26968_7_153	NA	Mo1	NA	Motueka (Nelson; New Zealand); new pasture; 200400 grass grubs/m2; no apparent disease	Costelytra zealandica	New Zealand	Unknown	Serratia entomophila	Serratia entomophila	19	5	Velvet v1.2; VelvetOptimiser v2.2.5	Illumina MiSeq	4950377	38	59.22	NA	SAMEA4857313	PRJEB24638	Grimont collection (Institut Pasteur)	10.1099/00207713-38-1-1
26968_7_154	NA	5552	NA	NA	NA	Unknown	Unknown	Serratia ficaria	Serratia ficaria	20	6	Velvet v1.2; VelvetOptimiser v2.2.5	Illumina MiSeq	5202398	20	60.07	NA	SAMEA4857314	PRJEB24638	Grimont collection (Institut Pasteur)	NA
26968_7_155	NA	3630	NA	NA	NA	Unknown	Unknown	Serratia proteamaculans	Serratia proteamaculans	6	9	Velvet v1.2; VelvetOptimiser v2.2.5	Illumina MiSeq	5062316	14	55.12	C1c	SAMEA4857315	PRJEB24638	Grimont collection (Institut Pasteur)	NA
26968_7_156	NA	146	NA	NA	NA	Unknown	Unknown	Serratia entomophila	Serratia proteamaculans	6	9	Velvet v1.2; VelvetOptimiser v2.2.5	Illumina MiSeq	5583606	12	55.13	NA	SAMEA4857316	PRJEB24638	Grimont collection (Institut Pasteur)	NA
26968_7_157	NA	175	NA	NA	NA	Unknown	Unknown	Serratia entomophila	Serratia quinivorans	8	1	Velvet v1.2; VelvetOptimiser v2.2.5	Illumina MiSeq	5467689	23	55.02	NA	SAMEA4857317	PRJEB24638	Grimont collection (Institut Pasteur)	NA
26968_7_159	NA	8812283	NA	NA	NA	Unknown	Unknown	Serratia entomophila	Serratia entomophila	19	5	Velvet v1.2; VelvetOptimiser v2.2.5	Illumina MiSeq	5090470	35	58.99	NA	SAMEA4857319	PRJEB24638	Grimont collection (Institut Pasteur)	NA
26968_7_16	NA	4310	NA	NA	NA	Unknown	Unknown	Serratia proteamaculans	Serratia proteamaculans	6	9	Velvet v1.2; VelvetOptimiser v2.2.5	Illumina MiSeq	5341117	19	55.03	EB	SAMEA4857165	PRJEB24638	Grimont collection (Institut Pasteur)	NA
26968_7_160	NA	142	NA	NA	NA	Unknown	Unknown	Serratia entomophila	Serratia quinivorans	8	1	Velvet v1.2; VelvetOptimiser v2.2.5	Illumina MiSeq	5333131	11	55.06	NA	SAMEA4857320	PRJEB24638	Grimont collection (Institut Pasteur)	NA
26968_7_161	NA	3652	NA	NA	NA	Unknown	Unknown	Serratia liquefaciens	Serratia quinivorans	8	1	Velvet v1.2; VelvetOptimiser v2.2.5	Illumina MiSeq	5254531	16	55.06	NA	SAMEA4857321	PRJEB24638	Grimont collection (Institut Pasteur)	NA
26968_7_162	NA	5558	NA	NA	NA	Unknown	Unknown	Serratia ficaria	Serratia ficaria	20	6	Velvet v1.2; VelvetOptimiser v2.2.5	Illumina MiSeq	5539022	78	59.59	NA	SAMEA4857322	PRJEB24638	Grimont collection (Institut Pasteur)	NA
26968_7_163	NA	9908491	NA	NA	NA	Unknown	Unknown	Serratia proteamaculans	Serratia quinivorans	7	1	Velvet v1.2; VelvetOptimiser v2.2.5	Illumina MiSeq	5265570	16	55.24	C1c	SAMEA4857323	PRJEB24638	Grimont collection (Institut Pasteur)	NA
26968_7_164	NA	402	NA	NA	NA	Unknown	Unknown	Serratia entomophila	Serratia entomophila	19	5	Velvet v1.2; VelvetOptimiser v2.2.5	Illumina MiSeq	5169109	54	58.89	NA	SAMEA4857324	PRJEB24638	Grimont collection (Institut Pasteur)	NA
26968_7_165	NA	193	NA	NA	NA	Unknown	Unknown	Serratia entomophila	Serratia quinivorans	8	1	Velvet v1.2; VelvetOptimiser v2.2.5	Illumina MiSeq	5457769	11	54.79	NA	SAMEA4857325	PRJEB24638	Grimont collection (Institut Pasteur)	NA
26968_7_166	NA	9011388	NA	NA	NA	New Zealand	Unknown	Serratia entomophila	Serratia entomophila	19	5	Velvet v1.2; VelvetOptimiser v2.2.5	Illumina MiSeq	4939300	37	59.17	NA	SAMEA4857326	PRJEB24638	Grimont collection (Institut Pasteur)	NA
26968_7_167	NA	8904305	NA	NA	NA	Unknown	Unknown	Serratia entomophila	Serratia entomophila	19	5	Velvet v1.2; VelvetOptimiser v2.2.5	Illumina MiSeq	5086431	45	58.99	NA	SAMEA4857327	PRJEB24638	Grimont collection (Institut Pasteur)	NA
26968_7_168	NA	491	NA	NA	NA	Unknown	Unknown	Serratia entomophila	Serratia quinivorans	7	1	Velvet v1.2; VelvetOptimiser v2.2.5	Illumina MiSeq	5495727	22	55.07	NA	SAMEA4857328	PRJEB24638	Grimont collection (Institut Pasteur)	NA
26968_7_169	NA	9904871	NA	NA	NA	Unknown	Unknown	Serratia liquefaciens	Serratia liquefaciens	2	4	Velvet v1.2; VelvetOptimiser v2.2.5	Illumina MiSeq	5485962	26	55.22	NA	SAMEA4857329	PRJEB24638	Grimont collection (Institut Pasteur)	NA
26968_7_17	NA	G3630	NA	ICPB XPI76; ATCC 19323; Type strain of S. proteamaculans	Plant	Unknown	Unknown	Serratia proteamaculans	Serratia proteamaculans	6	9	Velvet v1.2; VelvetOptimiser v2.2.5	Illumina MiSeq	5065443	12	55.12	C1c	SAMEA4857166	PRJEB24638	Grimont collection (Institut Pasteur)	10.1007/BF01568416
26968_7_170	NA	4029	NA	Caprifig	Plant	USA	1977	Serratia ficaria	Serratia ficaria	20	6	Velvet v1.2; VelvetOptimiser v2.2.5	Illumina MiSeq	5202187	32	60.07	NA	SAMEA4857330	PRJEB24638	Grimont collection (Institut Pasteur)	10.1007/BF02602859
26968_7_172	NA	437	NA	NA	NA	Unknown	Unknown	Serratia entomophila	Serratia quinivorans	8	1	Velvet v1.2; VelvetOptimiser v2.2.5	Illumina MiSeq	5629767	19	54.8	NA	SAMEA4857332	PRJEB24638	Grimont collection (Institut Pasteur)	NA
26968_7_174	NA	9107437	NA	NA	NA	Unknown	Unknown	Serratia proteamaculans	Serratia quinivorans	8	1	Velvet v1.2; VelvetOptimiser v2.2.5	Illumina MiSeq	5632303	18	54.8	NA	SAMEA4857334	PRJEB24638	Grimont collection (Institut Pasteur)	NA
26968_7_175	NA	8904311	NA	NA	NA	Unknown	Unknown	Serratia marcescens	Serratia entomophila	18	5	Velvet v1.2; VelvetOptimiser v2.2.5	Illumina MiSeq	4980358	10	59.06	NA	SAMEA4857335	PRJEB24638	Grimont collection (Institut Pasteur)	NA
26968_7_176	NA	Ainoz	NA	NA	NA	Unknown	Unknown	Serratia entomophila	Serratia quinivorans	8	1	Velvet v1.2; VelvetOptimiser v2.2.5	Illumina MiSeq	5358346	11	55.04	NA	SAMEA4857336	PRJEB24638	Grimont collection (Institut Pasteur)	NA
26968_7_177	NA	149	NA	NA	NA	Unknown	Unknown	Serratia entomophila	Serratia entomophila	19	5	Velvet v1.2; VelvetOptimiser v2.2.5	Illumina MiSeq	5086616	33	58.99	NA	SAMEA4857337	PRJEB24638	Grimont collection (Institut Pasteur)	NA
26968_7_178	NA	8904307	NA	NA	NA	New Zealand	Unknown	Serratia entomophila	Serratia entomophila	18	5	Velvet v1.2; VelvetOptimiser v2.2.5	Illumina MiSeq	4997558	24	59.01	NA	SAMEA4857338	PRJEB24638	Grimont collection (Institut Pasteur)	NA
26968_7_18	NA	93 5531	NA	NA	NA	Unknown	Unknown	Serratia ficaria	Serratia ficaria	20	6	Velvet v1.2; VelvetOptimiser v2.2.5	Illumina MiSeq	5153649	26	60.1	NA	SAMEA4857167	PRJEB24638	Grimont collection (Institut Pasteur)	NA
26968_7_180	NA	6328	NA	NA	NA	Unknown	Unknown	Serratia marcescens	Serratia marcescens	15	2	Velvet v1.2; VelvetOptimiser v2.2.5	Illumina MiSeq	5378365	22	59.18	A1b	SAMEA4857342	PRJEB24638	Grimont collection (Institut Pasteur)	NA
26968_7_181	NA	392	NA	Spring water	Water	France	1971	Unknown	Serratia plymuthica	4	8	Velvet v1.2; VelvetOptimiser v2.2.5	Illumina MiSeq	5492190	45	55.84	C2b	SAMEA4857343	PRJEB24638	Grimont collection (Institut Pasteur)	10.1099/00221287-98-1-39
26968_7_183	NA	494	NA	NA	NA	Unknown	Unknown	Serratia entomophila	Serratia marcescens	15	2	Velvet v1.2; VelvetOptimiser v2.2.5	Illumina MiSeq	4933314	9	59.87	NA	SAMEA4857345	PRJEB24638	Grimont collection (Institut Pasteur)	NA
26968_7_185	NA	9107436	NA	New Zealand	NA	Unknown	Unknown	Serratia entomophila	Serratia entomophila	19	5	Velvet v1.2; VelvetOptimiser v2.2.5	Illumina MiSeq	4986020	38	59.2	NA	SAMEA4857348	PRJEB24638	Grimont collection (Institut Pasteur)	NA
26968_7_186	NA	510	NA	Water supply	Water	United Kingdom	1887	Serratia plymuthica	Serratia plymuthica	4	8	Velvet v1.2; VelvetOptimiser v2.2.5	Illumina MiSeq	5311377	28	55.96	C2c	SAMEA4857349	PRJEB24638	Grimont collection (Institut Pasteur)	10.1099/00221287-98-1-39
26968_7_187	NA	63770	NA	NA	NA	Unknown	Unknown	Serratia marcescens	Serratia marcescens	15	2	Velvet v1.2; VelvetOptimiser v2.2.5	Illumina MiSeq	5011187	14	59.73	A6a	SAMEA4857350	PRJEB24638	Grimont collection (Institut Pasteur)	NA
26968_7_188	NA	747	NA	Water	Water	Unknown	Unknown	Serratia grimesii	Serratia grimesii	5	7	Velvet v1.2; VelvetOptimiser v2.2.5	Illumina MiSeq	5118301	13	52.78	C1d	SAMEA4857351	PRJEB24638	Grimont collection (Institut Pasteur)	10.1007/BF01568416
26968_7_19	NA	1330	NA	NA	NA	Unknown	Unknown	Serratia fonticola	Serratia fonticola	1	3	Velvet v1.2; VelvetOptimiser v2.2.5	Illumina MiSeq	5698930	25	53.89	NA	SAMEA4857168	PRJEB24638	Grimont collection (Institut Pasteur)	NA
26968_7_193	NA	9107443	NA	New Zealand	NA	Unknown	Unknown	Serratia entomophila	Serratia entomophila	17	5	Velvet v1.2; VelvetOptimiser v2.2.5	Illumina MiSeq	5112349	49	58.89	NA	SAMEA4857341	PRJEB24638	Grimont collection (Institut Pasteur)	NA
26968_7_194	NA	3770	NA	NA	NA	Unknown	Unknown	Unknown	Serratia marcescens	15	2	Velvet v1.2; VelvetOptimiser v2.2.5	Illumina MiSeq	5008497	11	59.74	A6a	SAMEA4857355	PRJEB24638	Grimont collection (Institut Pasteur)	NA
26968_7_195	NA	6504	NA	NA	NA	Unknown	Unknown	Serratia marcescens	Serratia marcescens	15	2	Velvet v1.2; VelvetOptimiser v2.2.5	Illumina MiSeq	5100901	24	59.83	A2a	SAMEA4857356	PRJEB24638	Grimont collection (Institut Pasteur)	NA
26968_7_196	NA	866	NA	NA	NA	Unknown	Unknown	Serratia liquefaciens	Serratia liquefaciens	2	4	Velvet v1.2; VelvetOptimiser v2.2.5	Illumina MiSeq	5202771	13	55.42	Clab	SAMEA4857357	PRJEB24638	Grimont collection (Institut Pasteur)	10.1007/BF01568416
26968_7_197	NA	R5	NA	NA	NA	Unknown	Unknown	Serratia sp.	Serratia marcescens	15	2	Velvet v1.2; VelvetOptimiser v2.2.5	Illumina MiSeq	5070929	15	59.75	A1a?	SAMEA4857358	PRJEB24638	Grimont collection (Institut Pasteur)	NA
26968_7_2	NA	4454	NA	NA	NA	Unknown	Unknown	Serratia liquefaciens	Serratia plymuthica	4	8	Velvet v1.2; VelvetOptimiser v2.2.5	Illumina MiSeq	5511174	20	56.15	ADC?	SAMEA4857148	PRJEB24638	Grimont collection (Institut Pasteur)	NA
26968_7_200	NA	8806158	NA	New Zealand	NA	Unknown	Unknown	Serratia entomophila	Serratia entomophila	18	5	Velvet v1.2; VelvetOptimiser v2.2.5	Illumina MiSeq	5089391	19	58.89	NA	SAMEA4857361	PRJEB24638	Grimont collection (Institut Pasteur)	NA
26968_7_201	NA	9107473	NA	New Zealand	NA	Unknown	Unknown	Serratia entomophila	Serratia entomophila	19	5	Velvet v1.2; VelvetOptimiser v2.2.5	Illumina MiSeq	5087428	41	59.03	NA	SAMEA4857362	PRJEB24638	Grimont collection (Institut Pasteur)	NA
26968_7_202	NA	3965	NA	NA	NA	Unknown	Unknown	Serratia fonticola	Serratia fonticola	1	3	Velvet v1.2; VelvetOptimiser v2.2.5	Illumina MiSeq	5955352	33	53.62	NA	SAMEA4857363	PRJEB24638	Grimont collection (Institut Pasteur)	NA
26968_7_203	NA	681	NA	NA	NA	Unknown	Unknown	Serratia marcescens	Serratia marcescens	12	2	Velvet v1.2; VelvetOptimiser v2.2.5	Illumina MiSeq	5401518	33	59.18	TCT	SAMEA4857364	PRJEB24638	Grimont collection (Institut Pasteur)	NA
26968_7_204	NA	275	NA	centrotype of phenon C1	Dairy	Unknown	Unknown	Enterobacter liquefaciens	Serratia liquefaciens	2	4	Velvet v1.2; VelvetOptimiser v2.2.5	Illumina MiSeq	5000946	22	55.55	C1b	SAMEA4857365	PRJEB24638	Grimont collection (Institut Pasteur)	10.1099/00221287-98-1-39
26968_7_205	NA	R10	NA	NA	NA	Unknown	Unknown	Unknown	Serratia marcescens	15	2	Velvet v1.2; VelvetOptimiser v2.2.5	Illumina MiSeq	5069388	14	59.75	NA	SAMEA4857366	PRJEB24638	Grimont collection (Institut Pasteur)	NA
26968_7_206	NA	8904314	NA	NA	NA	Unknown	Unknown	Unknown	Serratia entomophila	18	5	Velvet v1.2; VelvetOptimiser v2.2.5	Illumina MiSeq	4843225	19	59.31	NA	SAMEA4857367	PRJEB24638	Grimont collection (Institut Pasteur)	NA
26968_7_207	NA	C1C	NA	NA	NA	Unknown	Unknown	Serratia proteamaculans	Serratia quinivorans	7	1	Velvet v1.2; VelvetOptimiser v2.2.5	Illumina MiSeq	5265062	14	55.24	C1c	SAMEA4857368	PRJEB24638	Grimont collection (Institut Pasteur)	NA
26968_7_208	NA	8806165	NA	New Zealand	NA	Unknown	Unknown	Serratia entomophila	Serratia entomophila	19	5	Velvet v1.2; VelvetOptimiser v2.2.5	Illumina MiSeq	5034575	38	59.09	NA	SAMEA4857369	PRJEB24638	Grimont collection (Institut Pasteur)	NA
26968_7_209	NA	9107481	NA	New Zealand	NA	Unknown	Unknown	Serratia entomophila	Serratia entomophila	19	5	Velvet v1.2; VelvetOptimiser v2.2.5	Illumina MiSeq	4978455	37	59.2	NA	SAMEA4857370	PRJEB24638	Grimont collection (Institut Pasteur)	NA
26968_7_21	NA	A5	NA	Carew (Canterbury; New Zealand); mature pasture; 133 grass grubs/m2; 23% diseased	Costelytra zealandica	New Zealand	Unknown	Serratia entomophila	Serratia entomophila	19	5	Velvet v1.2; VelvetOptimiser v2.2.5	Illumina MiSeq	5063687	29	59.03	Sen 1b	SAMEA4857170	PRJEB24638	Grimont collection (Institut Pasteur)	10.1099/00207713-38-1-1
26968_7_210	NA	6246	NA	NA	NA	Unknown	Unknown	Unknown	Serratia marcescens	9	2	Velvet v1.2; VelvetOptimiser v2.2.5	Illumina MiSeq	5149742	11	60.06	A5	SAMEA4857371	PRJEB24638	Grimont collection (Institut Pasteur)	NA
26968_7_211	NA	864	NA	NA	NA	Unknown	Unknown	Serratia rubidaea	Serratia rubidaea	22	11	Velvet v1.2; VelvetOptimiser v2.2.5	Illumina MiSeq	4962956	27	59.28	NA	SAMEA4857372	PRJEB24638	Grimont collection (Institut Pasteur)	10.1007/BF02602859
26968_7_214	NA	NA	NA	NA	NA	Unknown	Unknown	Unknown	Serratia quinivorans	8	1	Velvet v1.2; VelvetOptimiser v2.2.5	Illumina MiSeq	5518857	15	54.93	NA	SAMEA4857375	PRJEB24638	Grimont collection (Institut Pasteur)	NA
26968_7_215	NA	332	NA	NA	NA	Unknown	Unknown	Serratia entomophila	Serratia quinivorans	8	1	Velvet v1.2; VelvetOptimiser v2.2.5	Illumina MiSeq	5634382	20	54.8	NA	SAMEA4857376	PRJEB24638	Grimont collection (Institut Pasteur)	NA
26968_7_216	NA	8806203	NA	New Zealand	NA	Unknown	Unknown	Serratia entomophila	Serratia entomophila	19	5	Velvet v1.2; VelvetOptimiser v2.2.5	Illumina MiSeq	5014536	37	59.1	NA	SAMEA4857377	PRJEB24638	Grimont collection (Institut Pasteur)	NA
26968_7_217	NA	9107483	NA	New Zealand	NA	Unknown	Unknown	Serratia entomophila	Serratia entomophila	17	5	Velvet v1.2; VelvetOptimiser v2.2.5	Illumina MiSeq	5091212	56	58.92	NA	SAMEA4857378	PRJEB24638	Grimont collection (Institut Pasteur)	NA
26968_7_218	NA	660	NA	NA	NA	Unknown	Unknown	Serratia marcescens	Serratia marcescens	14	2	Velvet v1.2; VelvetOptimiser v2.2.5	Illumina MiSeq	5294988	24	59.46	A4a	SAMEA4857379	PRJEB24638	Grimont collection (Institut Pasteur)	NA
26968_7_219	NA	A15	NA	Montalto (Canterbury; New Zealand); mature pasture; 122 grass grubs/m2; 32% diseased	Costelytra zealandica	New Zealand	Unknown	Serratia entomophila	Serratia entomophila	18	5	Velvet v1.2; VelvetOptimiser v2.2.5	Illumina MiSeq	4814625	17	59.35	Sen 2	SAMEA4857380	PRJEB24638	Grimont collection (Institut Pasteur)	10.1099/00207713-38-1-1
26968_7_22	NA	4986	NA	NA	NA	Unknown	Unknown	Serratia liquefaciens	Serratia marcescens	9	2	Velvet v1.2; VelvetOptimiser v2.2.5	Illumina MiSeq	5288593	16	59.86	NA	SAMEA4857172	PRJEB24638	Grimont collection (Institut Pasteur)	NA
26968_7_221	NA	NA	NA	NA	NA	Unknown	Unknown	Unknown	Serratia fonticola	1	3	Velvet v1.2; VelvetOptimiser v2.2.5	Illumina MiSeq	5693319	25	53.94	NA	SAMEA4857382	PRJEB24638	Grimont collection (Institut Pasteur)	NA
26968_7_222	NA	4028	NA	Caprifig	Plant	USA	1977	Serratia ficaria	Serratia ficaria	20	6	Velvet v1.2; VelvetOptimiser v2.2.5	Illumina MiSeq	5312702	22	59.96	NA	SAMEA4857383	PRJEB24638	Grimont collection (Institut Pasteur)	10.1007/BF02602859
26968_7_223	NA	NA	NA	NA	NA	Unknown	Unknown	Unknown	Serratia quinivorans	8	1	Velvet v1.2; VelvetOptimiser v2.2.5	Illumina MiSeq	5289398	12	55.04	NA	SAMEA4857384	PRJEB24638	Grimont collection (Institut Pasteur)	NA
26968_7_224	NA	8806204	NA	New Zealand	NA	Unknown	Unknown	Serratia entomophila	Serratia entomophila	19	5	Velvet v1.2; VelvetOptimiser v2.2.5	Illumina MiSeq	5079934	30	59.04	NA	SAMEA4857385	PRJEB24638	Grimont collection (Institut Pasteur)	NA
26968_7_225	NA	9107484	NA	New Zealand	NA	Unknown	Unknown	Serratia entomophila	Serratia entomophila	17	5	Velvet v1.2; VelvetOptimiser v2.2.5	Illumina MiSeq	4981540	48	59.12	NA	SAMEA4857386	PRJEB24638	Grimont collection (Institut Pasteur)	NA
26968_7_227	NA	246	NA	Lepidopteran (moth)	Insect	France	1962	Serratia marcescens	Serratia marcescens	9	2	Velvet v1.2; VelvetOptimiser v2.2.5	Illumina MiSeq	5151266	11	60.06	A5	SAMEA4857388	PRJEB24638	Grimont collection (Institut Pasteur)	10.1099/00221287-98-1-39
26968_7_229	NA	3.88	NA	NA	NA	Unknown	Unknown	Serratia liquefaciens	Serratia fonticola	1	3	Velvet v1.2; VelvetOptimiser v2.2.5	Illumina MiSeq	5451227	35	53.91	NA	SAMEA4857390	PRJEB24638	Grimont collection (Institut Pasteur)	NA
26968_7_23	NA	4149	NA	NA	NA	Unknown	Unknown	Serratia liquefaciens	Serratia liquefaciens	2	4	Velvet v1.2; VelvetOptimiser v2.2.5	Illumina MiSeq	5249602	19	55.38	NA	SAMEA4857173	PRJEB24638	Grimont collection (Institut Pasteur)	NA
26968_7_230	NA	681	NA	NA	NA	Unknown	Unknown	Serratia marcescens	Serratia rubidaea	22	11	Velvet v1.2; VelvetOptimiser v2.2.5	Illumina MiSeq	4964562	28	59.28	TCT	SAMEA4857391	PRJEB24638	Grimont collection (Institut Pasteur)	NA
26968_7_231	NA	8806 203	NA	New Zealand	NA	Unknown	Unknown	Serratia entomophila	Serratia entomophila	19	5	Velvet v1.2; VelvetOptimiser v2.2.5	Illumina MiSeq	5020444	32	59.11	NA	SAMEA4857392	PRJEB24638	Grimont collection (Institut Pasteur)	NA
26968_7_232	NA	8806207	NA	New Zealand	NA	Unknown	Unknown	Serratia entomophila	Serratia entomophila	19	5	Velvet v1.2; VelvetOptimiser v2.2.5	Illumina MiSeq	5065779	31	59.03	NA	SAMEA4857393	PRJEB24638	Grimont collection (Institut Pasteur)	NA
26968_7_233	NA	8904.32	NA	New Zealand	NA	Unknown	Unknown	Serratia entomophila	Serratia entomophila	18	5	Velvet v1.2; VelvetOptimiser v2.2.5	Illumina MiSeq	4866648	20	59.25	NA	SAMEA4857394	PRJEB24638	Grimont collection (Institut Pasteur)	NA
26968_7_235	NA	296	NA	River water	Water	France	Unknown	Serratia marcescens	Serratia marcescens	15	2	Velvet v1.2; VelvetOptimiser v2.2.5	Illumina MiSeq	5031153	23	59.8	A2	SAMEA4857396	PRJEB24638	Grimont collection (Institut Pasteur)	10.1099/00221287-98-1-39
26968_7_236	NA	519	NA	NA	NA	Unknown	Unknown	Unknown	Serratia liquefaciens	2	4	Velvet v1.2; VelvetOptimiser v2.2.5	Illumina MiSeq	5167244	15	55.42	NA	SAMEA4857397	PRJEB24638	Grimont collection (Institut Pasteur)	NA
26968_7_237	NA	363	NA	NA	NA	Unknown	Unknown	Serratia entomophila	Serratia marcescens	15	2	Velvet v1.2; VelvetOptimiser v2.2.5	Illumina MiSeq	5010428	15	59.7	NA	SAMEA4857398	PRJEB24638	Grimont collection (Institut Pasteur)	NA
26968_7_239	NA	503	NA	NA	NA	Unknown	Unknown	Serratia grimesii	Serratia grimesii	5	7	Velvet v1.2; VelvetOptimiser v2.2.5	Illumina MiSeq	5045008	12	52.77	C1d	SAMEA4857400	PRJEB24638	Grimont collection (Institut Pasteur)	NA
26968_7_24	NA	G4123	NA	Digestive tract of rodent Clethrionomys glareolus	Animal	Unknown	Unknown	Serratia proteamaculans	Serratia quinivorans	7	1	Velvet v1.2; VelvetOptimiser v2.2.5	Illumina MiSeq	5457434	21	54.97	NA	SAMEA4857174	PRJEB24638	Grimont collection (Institut Pasteur)	10.1007/BF01568416
26968_7_240	NA	8806210	NA	New Zealand	NA	Unknown	Unknown	Serratia entomophila	Serratia entomophila	18	5	Velvet v1.2; VelvetOptimiser v2.2.5	Illumina MiSeq	4961351	17	59.08	NA	SAMEA4857401	PRJEB24638	Grimont collection (Institut Pasteur)	NA
26968_7_241	NA	8904315	NA	New Zealand	NA	Unknown	Unknown	Serratia entomophila	Serratia entomophila	18	5	Velvet v1.2; VelvetOptimiser v2.2.5	Illumina MiSeq	4866421	15	59.25	NA	SAMEA4857402	PRJEB24638	Grimont collection (Institut Pasteur)	NA
26968_7_242	NA	328	NA	River water	Water	Unknown	1971	Serratia marcescens	Serratia marcescens	15	2	Velvet v1.2; VelvetOptimiser v2.2.5	Illumina MiSeq	5253957	24	59.19	A1b	SAMEA4857403	PRJEB24638	Grimont collection (Institut Pasteur)	10.1099/00221287-98-1-39
26968_7_243	NA	81	NA	Blood	Human	France	Unknown	Serratia marcescens	Serratia marcescens	12	2	Velvet v1.2; VelvetOptimiser v2.2.5	Illumina MiSeq	5411426	29	59.18	TCT	SAMEA4857404	PRJEB24638	Grimont collection (Institut Pasteur)	10.1007/BF02602859
26968_7_244	NA	4738	NA	Fig	Plant	Sicily	Unknown	Serratia ficaria	Serratia ficaria	20	6	Velvet v1.2; VelvetOptimiser v2.2.5	Illumina MiSeq	5518975	135	59.62	NA	SAMEA4857405	PRJEB24638	Grimont collection (Institut Pasteur)	NA
26968_7_245	NA	NA	NA	NA	NA	Unknown	Unknown	Unknown	Serratia quinivorans	8	1	Velvet v1.2; VelvetOptimiser v2.2.5	Illumina MiSeq	5173893	12	55.1	NA	SAMEA4857406	PRJEB24638	Grimont collection (Institut Pasteur)	NA
26968_7_247	NA	NA	NA	NA	NA	Unknown	Unknown	Unknown	Serratia grimesii	5	7	Velvet v1.2; VelvetOptimiser v2.2.5	Illumina MiSeq	5299504	11	52.64	NA	SAMEA4857408	PRJEB24638	Grimont collection (Institut Pasteur)	NA
26968_7_248	NA	8806213	NA	New Zealand	NA	Unknown	Unknown	Serratia entomophila	Serratia entomophila	19	5	Velvet v1.2; VelvetOptimiser v2.2.5	Illumina MiSeq	5035505	44	59.08	NA	SAMEA4857409	PRJEB24638	Grimont collection (Institut Pasteur)	NA
26968_7_249	NA	9004364	NA	New Zealand	NA	Unknown	Unknown	Serratia entomophila	Serratia entomophila	19	5	Velvet v1.2; VelvetOptimiser v2.2.5	Illumina MiSeq	5146958	40	58.92	NA	SAMEA4857410	PRJEB24638	Grimont collection (Institut Pasteur)	NA
26968_7_25	NA	5536	NA	NA	NA	Unknown	Unknown	Serratia ficaria	Serratia ficaria	20	6	Velvet v1.2; VelvetOptimiser v2.2.5	Illumina MiSeq	5538678	61	59.79	NA	SAMEA4857175	PRJEB24638	Grimont collection (Institut Pasteur)	NA
26968_7_253	NA	504	NA	pond water	Water	Unknown	Unknown	Serratia marcescens	Serratia marcescens	15	2	Velvet v1.2; VelvetOptimiser v2.2.5	Illumina MiSeq	5088529	21	59.85	A2	SAMEA4857415	PRJEB24638	Grimont collection (Institut Pasteur)	10.1099/0096266X-11-3-87
26968_7_255	NA	8806220	NA	New Zealand	NA	Unknown	Unknown	Serratia entomophila	Serratia entomophila	19	5	Velvet v1.2; VelvetOptimiser v2.2.5	Illumina MiSeq	4893134	35	59.33	NA	SAMEA4857417	PRJEB24638	Grimont collection (Institut Pasteur)	NA
26968_7_257	NA	4509	NA	NA	NA	Unknown	Unknown	Unknown	Serratia marcescens	13	2	Velvet v1.2; VelvetOptimiser v2.2.5	Illumina MiSeq	5253917	31	59.28	NA	SAMEA4857420	PRJEB24638	Grimont collection (Institut Pasteur)	NA
26968_7_259	NA	91 3248	NA	NA	NA	Unknown	Unknown	Serratia ficaria	Serratia ficaria	20	6	Velvet v1.2; VelvetOptimiser v2.2.5	Illumina MiSeq	5578304	69	59.65	NA	SAMEA4857422	PRJEB24638	Grimont collection (Institut Pasteur)	NA
26968_7_26	NA	7_89	NA	NA	NA	Unknown	Unknown	Serratia fonticola	Serratia fonticola	1	3	Velvet v1.2; VelvetOptimiser v2.2.5	Illumina MiSeq	5779272	17	53.86	NA	SAMEA4857176	PRJEB24638	Grimont collection (Institut Pasteur)	NA
26968_7_261	NA	A20	NA	Tihoi (Taupo; New Zealand); mature pasture; 480 grass grubslm2; 2% diseased	Costelytra zealandica	New Zealand	Unknown	Serratia entomophila	Serratia entomophila	19	5	Velvet v1.2; VelvetOptimiser v2.2.5	Illumina MiSeq	4934157	25	59.25	Sen 1b	SAMEA4857424	PRJEB24638	Grimont collection (Institut Pasteur)	10.1099/00207713-38-1-1
26968_7_262	NA	9004366	NA	New Zealand	NA	Unknown	Unknown	Serratia entomophila	Serratia entomophila	19	5	Velvet v1.2; VelvetOptimiser v2.2.5	Illumina MiSeq	5211566	37	58.82	NA	SAMEA4857426	PRJEB24638	Grimont collection (Institut Pasteur)	NA
26968_7_263	NA	9107476	NA	New Zealand	NA	Unknown	Unknown	Serratia entomophila	Serratia entomophila	19	5	Velvet v1.2; VelvetOptimiser v2.2.5	Illumina MiSeq	5134159	32	58.95	NA	SAMEA4857427	PRJEB24638	Grimont collection (Institut Pasteur)	NA
26968_7_264	NA	60	NA	Urine; urology ward	Human	France	1968	Serratia marcescens	Serratia marcescens	14	2	Velvet v1.2; VelvetOptimiser v2.2.5	Illumina MiSeq	5290234	34	59.45	A4a	SAMEA4857428	PRJEB24638	Grimont collection (Institut Pasteur)	10.1099/00221287-98-1-39
26968_7_265	NA	4037	NA	Blastophaga psenes in a fig	Insect	Tunisia	1978	Serratia ficaria	Serratia ficaria	20	6	Velvet v1.2; VelvetOptimiser v2.2.5	Illumina MiSeq	5610433	97	59.68	NA	SAMEA4857429	PRJEB24638	Grimont collection (Institut Pasteur)	10.1007/BF02602859
26968_7_266	NA	CI1	NA	Chatham Islands (Canterbury; New Zealand); mature pasture; 100-200 grass grubs/m2; 3% diseased	Costelytra zealandica	New Zealand	Unknown	Serratia sp.	Serratia entomophila	17	5	Velvet v1.2; VelvetOptimiser v2.2.5	Illumina MiSeq	5159263	46	58.82	Sen 2	SAMEA4857430	PRJEB24638	Grimont collection (Institut Pasteur)	10.1099/00207713-38-1-1
26968_7_27	NA	NA	NA	NA	NA	Unknown	Unknown	Serratia fonticola	Serratia fonticola	1	3	Velvet v1.2; VelvetOptimiser v2.2.5	Illumina MiSeq	5742559	20	53.8	NA	SAMEA4857177	PRJEB24638	Grimont collection (Institut Pasteur)	NA
26968_7_28	NA	A3	NA	Ashford forest (Canterbury; New Zealand); mature pasture; 305 grass grubs/m2; 10% diseased	Costelytra zealandica	New Zealand	Unknown	Serratia entomophila	Serratia entomophila	19	5	Velvet v1.2; VelvetOptimiser v2.2.5	Illumina MiSeq	5055261	26	59.04	Sen 1b	SAMEA4857178	PRJEB24638	Grimont collection (Institut Pasteur)	10.1099/00207713-38-1-1
26968_7_3	NA	R1	NA	NA	NA	Unknown	Unknown	Serratia sp.	Serratia marcescens	15	2	Velvet v1.2; VelvetOptimiser v2.2.5	Illumina MiSeq	5068467	15	59.75	NA	SAMEA4857149	PRJEB24638	Grimont collection (Institut Pasteur)	NA
26968_7_30	NA	5548	NA	NA	NA	Unknown	Unknown	Serratia ficaria	Serratia ficaria	20	6	Velvet v1.2; VelvetOptimiser v2.2.5	Illumina MiSeq	5228452	17	60.1	NA	SAMEA4857183	PRJEB24638	Grimont collection (Institut Pasteur)	NA
26968_7_31	NA	9664 or 5664	NA	NA	NA	Unknown	Unknown	Serratia fonticola	Serratia fonticola	1	3	Velvet v1.2; VelvetOptimiser v2.2.5	Illumina MiSeq	5594173	59	53.97	NA	SAMEA4857184	PRJEB24638	Grimont collection (Institut Pasteur)	NA
26968_7_32	NA	5_89	NA	NA	NA	Unknown	Unknown	Serratia fonticola	Serratia fonticola	1	3	Velvet v1.2; VelvetOptimiser v2.2.5	Illumina MiSeq	5754482	52	53.85	NA	SAMEA4857185	PRJEB24638	Grimont collection (Institut Pasteur)	NA
26968_7_34	NA	3979	NA	NA	NA	Unknown	Unknown	Serratia liquefaciens	Serratia quinivorans	8	1	Velvet v1.2; VelvetOptimiser v2.2.5	Illumina MiSeq	5330396	26	54.94	NA	SAMEA4857187	PRJEB24638	Grimont collection (Institut Pasteur)	NA
26968_7_35	NA	9 CdaD	NA	NA	NA	Unknown	Unknown	Serratia liquefaciens	Serratia liquefaciens	2	4	Velvet v1.2; VelvetOptimiser v2.2.5	Illumina MiSeq	5237557	14	55.38	Clab	SAMEA4857188	PRJEB24638	Grimont collection (Institut Pasteur)	NA
26968_7_36	NA	5161	NA	NA	NA	Unknown	Unknown	Serratia liquefaciens	Serratia liquefaciens	2	4	Velvet v1.2; VelvetOptimiser v2.2.5	Illumina MiSeq	5450928	10	55.38	NA	SAMEA4857189	PRJEB24638	Grimont collection (Institut Pasteur)	NA
26968_7_37	NA	1448	NA	Cephalcia abietis	Insect	Unknown	Unknown	Serratia proteamaculans	Serratia proteamaculans	6	9	Velvet v1.2; VelvetOptimiser v2.2.5	Illumina MiSeq	5347936	13	55.29	RB	SAMEA4857190	PRJEB24638	Grimont collection (Institut Pasteur)	10.1007/BF01568416
26968_7_38	NA	5779	NA	NA	NA	Unknown	Unknown	Serratia ficaria	Serratia ficaria	20	6	Velvet v1.2; VelvetOptimiser v2.2.5	Illumina MiSeq	5337501	81	59.82	NA	SAMEA4857191	PRJEB24638	Grimont collection (Institut Pasteur)	NA
26968_7_39	NA	ARCHACHON	NA	NA	NA	Unknown	Unknown	Serratia fonticola	Serratia fonticola	1	3	Velvet v1.2; VelvetOptimiser v2.2.5	Illumina MiSeq	5744348	24	53.8	NA	SAMEA4857192	PRJEB24638	Grimont collection (Institut Pasteur)	NA
26968_7_4	NA	1403	NA	NA	NA	Unknown	Unknown	Serratia proteamaculans subs. quinovorans	Serratia quinivorans	7	1	Velvet v1.2; VelvetOptimiser v2.2.5	Illumina MiSeq	5313099	10	55.13	RQ	SAMEA4857150	PRJEB24638	Grimont collection (Institut Pasteur)	10.1007/BF01568416
26968_7_40	NA	2_88	NA	NA	NA	Unknown	Unknown	Serratia fonticola	Serratia fonticola	1	3	Velvet v1.2; VelvetOptimiser v2.2.5	Illumina MiSeq	6106318	77	53.35	NA	SAMEA4857193	PRJEB24638	Grimont collection (Institut Pasteur)	NA
26968_7_41	NA	A6	NA	Carew (Canterbury; New Zealand); mature pasture; 133 grass grubs/m2; 23% diseased	Costelytra zealandica	New Zealand	Unknown	Serratia entomophila	Serratia entomophila	19	5	Velvet v1.2; VelvetOptimiser v2.2.5	Illumina MiSeq	5123241	42	58.95	NA	SAMEA4857194	PRJEB24638	Grimont collection (Institut Pasteur)	10.1099/00207713-38-1-1
26968_7_42	NA	4128	NA	Moss	Plant	Unknown	Unknown	Serratia proteamaculans	Serratia quinivorans	7	1	Velvet v1.2; VelvetOptimiser v2.2.5	Illumina MiSeq	5353633	13	55.13	RQ	SAMEA4857195	PRJEB24638	Grimont collection (Institut Pasteur)	10.1007/BF01568416
26968_7_43	NA	3649	NA	Lettuce	Plant	Unknown	Unknown	Serratia liquefaciens	Serratia liquefaciens	2	4	Velvet v1.2; VelvetOptimiser v2.2.5	Illumina MiSeq	5278272	19	55.5	Clab	SAMEA4857196	PRJEB24638	Grimont collection (Institut Pasteur)	10.1007/BF01568416
26968_7_44	NA	1400	NA	NA	NA	Unknown	Unknown	Serratia proteamaculans	Serratia proteamaculans	6	9	Velvet v1.2; VelvetOptimiser v2.2.5	Illumina MiSeq	5308929	34	54.87	C1c	SAMEA4857197	PRJEB24638	Grimont collection (Institut Pasteur)	10.1007/BF01568416
26968_7_45	NA	R13	NA	NA	NA	Unknown	Unknown	Unknown	Serratia marcescens	15	2	Velvet v1.2; VelvetOptimiser v2.2.5	Illumina MiSeq	5071573	18	59.75	NA	SAMEA4857198	PRJEB24638	Grimont collection (Institut Pasteur)	NA
26968_7_46	NA	Bordeaux	NA	NA	NA	Unknown	Unknown	Serratia ficaria	Serratia ficaria	20	6	Velvet v1.2; VelvetOptimiser v2.2.5	Illumina MiSeq	5344458	56	59.75	NA	SAMEA4857199	PRJEB24638	Grimont collection (Institut Pasteur)	NA
26968_7_47	NA	2_85	NA	NA	NA	Unknown	Unknown	Serratia fonticola	Serratia fonticola	1	3	Velvet v1.2; VelvetOptimiser v2.2.5	Illumina MiSeq	5535841	30	53.93	NA	SAMEA4857200	PRJEB24638	Grimont collection (Institut Pasteur)	NA
26968_7_48	NA	2_89	NA	NA	NA	Unknown	Unknown	Serratia fonticola	Serratia fonticola	1	3	Velvet v1.2; VelvetOptimiser v2.2.5	Illumina MiSeq	5557029	33	53.84	NA	SAMEA4857201	PRJEB24638	Grimont collection (Institut Pasteur)	NA
26968_7_49	NA	200	NA	NA	NA	Unknown	Unknown	Serratia entomophila	Serratia quinivorans	8	1	Velvet v1.2; VelvetOptimiser v2.2.5	Illumina MiSeq	5349210	28	54.95	NA	SAMEA4857202	PRJEB24638	Grimont collection (Institut Pasteur)	NA
26968_7_5	NA	A1	NA	Fairton (Canterbury; New Zealand); mature pasture; 550 grass grubs/m2; 65% diseased	Costelytra zealandica	New Zealand	Unknown	Serratia entomophila	Serratia entomophila	19	5	Velvet v1.2; VelvetOptimiser v2.2.5	Illumina MiSeq	5085628	31	58.99	Sen 1b	SAMEA4857152	PRJEB24638	Grimont collection (Institut Pasteur)	10.1099/00207713-38-1-1
26968_7_50	NA	4368	NA	Moss	Plant	Unknown	Unknown	Serratia liquefaciens	Serratia proteamaculans	6	9	Velvet v1.2; VelvetOptimiser v2.2.5	Illumina MiSeq	5426686	14	55.22	RB	SAMEA4857204	PRJEB24638	Grimont collection (Institut Pasteur)	10.1007/BF01568416
26968_7_51	NA	4308	NA	Digestive tract of rodent Clethrionomys glareolus	Animal	Unknown	Unknown	Serratia proteamaculans	Serratia proteamaculans	6	9	Velvet v1.2; VelvetOptimiser v2.2.5	Illumina MiSeq	5341636	21	55.03	EB	SAMEA4857205	PRJEB24638	Grimont collection (Institut Pasteur)	10.1007/BF01568416
26968_7_52	NA	1417	NA	NA	NA	Unknown	Unknown	Serratia proteamaculans	Serratia proteamaculans	6	9	Velvet v1.2; VelvetOptimiser v2.2.5	Illumina MiSeq	4993756	9	55.21	C1c	SAMEA4857206	PRJEB24638	Grimont collection (Institut Pasteur)	NA
26968_7_54	NA	G5979/4491	NA	NA	NA	Unknown	Unknown	Serratia fonticola	Serratia fonticola	1	3	Velvet v1.2; VelvetOptimiser v2.2.5	Illumina MiSeq	5664828	43	53.87	NA	SAMEA4857208	PRJEB24638	Grimont collection (Institut Pasteur)	NA
26968_7_57	NA	4219	NA	Dandelion	Plant	Unknown	Unknown	Serratia liquefaciens	Serratia liquefaciens	3	4	Velvet v1.2; VelvetOptimiser v2.2.5	Illumina MiSeq	5550884	86	55.57	Clab	SAMEA4857211	PRJEB24638	Grimont collection (Institut Pasteur)	10.1007/BF01568416
26968_7_58	NA	6714	NA	NA	NA	Unknown	Unknown	Serratia liquefaciens	Serratia liquefaciens	2	4	Velvet v1.2; VelvetOptimiser v2.2.5	Illumina MiSeq	5285142	13	55.48	NA	SAMEA4857212	PRJEB24638	Grimont collection (Institut Pasteur)	NA
26968_7_59	NA	4330	NA	Grass	Environmental	Unknown	Unknown	Serratia proteamaculans	Serratia proteamaculans	6	9	Velvet v1.2; VelvetOptimiser v2.2.5	Illumina MiSeq	5209819	37	54.99	EB	SAMEA4857213	PRJEB24638	Grimont collection (Institut Pasteur)	10.1007/BF01568416
26968_7_6	NA	5217	NA	NA	NA	Unknown	Unknown	Serratia fonticola	Serratia fonticola	1	3	Velvet v1.2; VelvetOptimiser v2.2.5	Illumina MiSeq	6049826	30	53.59	NA	SAMEA4857153	PRJEB24638	Grimont collection (Institut Pasteur)	NA
26968_7_60	NA	390	NA	Water	Water	Unknown	Unknown	Serratia entomophila	Serratia entomophila	19	5	Velvet v1.2; VelvetOptimiser v2.2.5	Illumina MiSeq	4927679	26	59.26	NA	SAMEA4857214	PRJEB24638	Grimont collection (Institut Pasteur)	NA
26968_7_61	NA	4033	NA	Blastophaga psenes	Insect	USA	1977	Serratia ficaria	Serratia ficaria	20	6	Velvet v1.2; VelvetOptimiser v2.2.5	Illumina MiSeq	5272698	26	60.02	NA	SAMEA4857215	PRJEB24638	Grimont collection (Institut Pasteur)	10.1007/BF02602859
26968_7_62	NA	NARCHON	NA	NA	NA	Unknown	Unknown	Serratia fonticola	Serratia fonticola	1	3	Velvet v1.2; VelvetOptimiser v2.2.5	Illumina MiSeq	5747291	22	53.8	NA	SAMEA4857216	PRJEB24638	Grimont collection (Institut Pasteur)	NA
26968_7_63	NA	A4	NA	Carew (Canterbury; New Zealand); mature pasture; 133 grass grubs/m2; 23% diseased	Costelytra zealandica	New Zealand	Unknown	Serratia entomophila	Serratia entomophila	19	5	Velvet v1.2; VelvetOptimiser v2.2.5	Illumina MiSeq	5065282	34	59.03	Sen 1b	SAMEA4857217	PRJEB24638	Grimont collection (Institut Pasteur)	10.1099/00207713-38-1-1
26968_7_65	NA	98 09941	NA	NA	NA	Unknown	Unknown	Serratia liquefaciens	Serratia liquefaciens	2	4	Velvet v1.2; VelvetOptimiser v2.2.5	Illumina MiSeq	5283413	13	55.37	NA	SAMEA4857219	PRJEB24638	Grimont collection (Institut Pasteur)	NA
26968_7_66	NA	4569	NA	NA	NA	Unknown	Unknown	Serratia proteamaculans	Serratia proteamaculans	6	9	Velvet v1.2; VelvetOptimiser v2.2.5	Illumina MiSeq	5336872	19	55.32	NA	SAMEA4857220	PRJEB24638	Grimont collection (Institut Pasteur)	NA
26968_7_67	NA	3876	NA	NA	NA	Unknown	Unknown	Serratia proteamaculans subs. quinovorans	Serratia quinivorans	7	1	Velvet v1.2; VelvetOptimiser v2.2.5	Illumina MiSeq	5336699	25	55.08	NA	SAMEA4857221	PRJEB24638	Grimont collection (Institut Pasteur)	NA
26968_7_69	NA	1333	NA	NA	NA	Unknown	Unknown	Serratia fonticola	Serratia fonticola	1	3	Velvet v1.2; VelvetOptimiser v2.2.5	Illumina MiSeq	5769993	53	53.76	NA	SAMEA4857223	PRJEB24638	Grimont collection (Institut Pasteur)	NA
26968_7_7	NA	A10	NA	Ealing (Canterbury; New Zealand); mature pasture; 260 grass grubs/m2; 29% diseased	Costelytra zealandica	New Zealand	Unknown	Serratia entomophila	Serratia entomophila	19	5	Velvet v1.2; VelvetOptimiser v2.2.5	Illumina MiSeq	5138621	36	58.94	NA	SAMEA4857154	PRJEB24638	Grimont collection (Institut Pasteur)	10.1099/00207713-38-1-1
26968_7_70	NA	742	NA	Dairy Product	Dairy	Unknown	Unknown	Serratia grimesii	Serratia grimesii	5	7	Velvet v1.2; VelvetOptimiser v2.2.5	Illumina MiSeq	5080769	15	52.76	C1d	SAMEA4857224	PRJEB24638	Grimont collection (Institut Pasteur)	10.1007/BF01568416
26968_7_71	NA	A8	NA	Ealing (Canterbury; New Zealand); mature pasture; 260 grass grubs/m2; 29% diseased	Costelytra zealandica	New Zealand	Unknown	Serratia entomophila	Serratia entomophila	19	5	Velvet v1.2; VelvetOptimiser v2.2.5	Illumina MiSeq	5092325	29	59.03	NA	SAMEA4857225	PRJEB24638	Grimont collection (Institut Pasteur)	10.1099/00207713-38-1-1
26968_7_72	NA	4313	NA	Digestive tract of rodent Apodemus sylvaticus	Animal	Unknown	Unknown	Serratia grimesii	Serratia grimesii	5	7	Velvet v1.2; VelvetOptimiser v2.2.5	Illumina MiSeq	5322467	34	52.77	C1d	SAMEA4857226	PRJEB24638	Grimont collection (Institut Pasteur)	10.1007/BF01568416
26968_7_73	NA	ATCC27592 / 866	NA	CDC 1284-5"1; ATCC 27592; type strain of S. liquefaciens	Dairy	Unknown	Unknown	Serratia liquefaciens	Serratia liquefaciens	2	4	Velvet v1.2; VelvetOptimiser v2.2.5	Illumina MiSeq	5165760	11	55.42	NA	SAMEA4857227	PRJEB24638	Grimont collection (Institut Pasteur)	10.1007/BF01568416
26968_7_74	NA	1448	NA	Cephalcia abietis	Insect	Unknown	Unknown	Serratia proteamaculans	Serratia quinivorans	7	1	Velvet v1.2; VelvetOptimiser v2.2.5	Illumina MiSeq	5431765	15	55.01	RB	SAMEA4857228	PRJEB24638	Grimont collection (Institut Pasteur)	10.1007/BF01568416
26968_7_75	NA	4170	NA	Digestive tract of squirrel	Animal	Unknown	Unknown	Serratia proteamaculans	Serratia proteamaculans	6	9	Velvet v1.2; VelvetOptimiser v2.2.5	Illumina MiSeq	5585395	30	55.05	NA	SAMEA4857229	PRJEB24638	Grimont collection (Institut Pasteur)	10.1007/BF01568416
26968_7_77	NA	3160	NA	NA	NA	Unknown	Unknown	Serratia fonticola	Serratia fonticola	1	3	Velvet v1.2; VelvetOptimiser v2.2.5	Illumina MiSeq	5689042	25	53.94	NA	SAMEA4857231	PRJEB24638	Grimont collection (Institut Pasteur)	NA
26968_7_78	NA	4174	NA	Bacteremia	Human	France	Unknown	Serratia grimesii	Serratia grimesii	5	7	Velvet v1.2; VelvetOptimiser v2.2.5	Illumina MiSeq	5233309	15	52.59	C1d	SAMEA4857232	PRJEB24638	Grimont collection (Institut Pasteur)	10.1007/BF01568416
26968_7_79	NA	A1	NA	Fairton (Canterbury; New Zealand); mature pasture; 550 grass grubs/m2; 65% diseased	Costelytra zealandica	New Zealand	Unknown	Serratia entomophila	Serratia ficaria	20	6	Velvet v1.2; VelvetOptimiser v2.2.5	Illumina MiSeq	5160233	27	60.12		SAMEA4857233	PRJEB24638	Grimont collection (Institut Pasteur)	10.1099/00207713-38-1-1
26968_7_8	NA	2.89	NA	NA	NA	Unknown	Unknown	Serratia liquefaciens	Serratia liquefaciens	2	4	Velvet v1.2; VelvetOptimiser v2.2.5	Illumina MiSeq	5266659	17	55.31	NA	SAMEA4857157	PRJEB24638	Grimont collection (Institut Pasteur)	NA
26968_7_80	NA	222	NA	Spring Water	Water	France	1971	Serratia entomophila	Serratia entomophila	19	5	Velvet v1.2; VelvetOptimiser v2.2.5	Illumina MiSeq	4891492	33	59.34	Sen 1b	SAMEA4857238	PRJEB24638	Grimont collection (Institut Pasteur)	10.1099/00221287-98-1-39
26968_7_81	NA	4_89	NA	NA	NA	Unknown	Unknown	Serratia fonticola	Serratia fonticola	1	3	Velvet v1.2; VelvetOptimiser v2.2.5	Illumina MiSeq	5654834	46	53.85	NA	SAMEA4857239	PRJEB24638	Grimont collection (Institut Pasteur)	NA
26968_7_83	NA	A14	NA	Montalto (Canterbury; New Zealand); mature pasture; 122 grass grubs/m2; 32% diseased	Costelytra zealandica	New Zealand	Unknown	Serratia entomophila	Serratia entomophila	19	5	Velvet v1.2; VelvetOptimiser v2.2.5	Illumina MiSeq	5056329	37	59.04	Sen 2	SAMEA4857241	PRJEB24638	Grimont collection (Institut Pasteur)	10.1099/00207713-38-1-1
26968_7_84	NA	4128	NA	Moss	Plant	Unknown	Unknown	Serratia liquefaciens	Serratia liquefaciens	2	4	Velvet v1.2; VelvetOptimiser v2.2.5	Illumina MiSeq	5156929	12	55.4	RQ	SAMEA4857242	PRJEB24638	Grimont collection (Institut Pasteur)	10.1007/BF01568416
26968_7_86	NA	216	NA	NA	NA	Unknown	Unknown	Serratia entomophila	Serratia liquefaciens	2	4	Velvet v1.2; VelvetOptimiser v2.2.5	Illumina MiSeq	5099918	12	55.46	NA	SAMEA4857244	PRJEB24638	Grimont collection (Institut Pasteur)	NA
26968_7_87	NA	374	NA	NA	NA	Unknown	Unknown	Serratia entomophila	Serratia quinivorans	8	1	Velvet v1.2; VelvetOptimiser v2.2.5	Illumina MiSeq	5351913	25	55.07	NA	SAMEA4857245	PRJEB24638	Grimont collection (Institut Pasteur)	NA
26968_7_88	NA	209	NA	NA	NA	Unknown	Unknown	Serratia entomophila	Serratia quinivorans	8	1	Velvet v1.2; VelvetOptimiser v2.2.5	Illumina MiSeq	5616218	17	54.69	NA	SAMEA4857246	PRJEB24638	Grimont collection (Institut Pasteur)	NA
26968_7_89	NA	9107438	NA	New Zealand	NA	Unknown	Unknown	Serratia entomophila	Serratia entomophila	17	5	Velvet v1.2; VelvetOptimiser v2.2.5	Illumina MiSeq	5174322	49	58.79	NA	SAMEA4857247	PRJEB24638	Grimont collection (Institut Pasteur)	NA
26968_7_9	NA	98 05001	NA	NA	NA	Unknown	Unknown	Serratia proteamaculans subs. quinovorans	Serratia quinivorans	7	1	Velvet v1.2; VelvetOptimiser v2.2.5	Illumina MiSeq	5435737	14	55.01	NA	SAMEA4857158	PRJEB24638	Grimont collection (Institut Pasteur)	NA
26968_7_90	NA	9004370	NA	NA	NA	Unknown	Unknown	Serratia entomophila	Serratia entomophila	19	5	Velvet v1.2; VelvetOptimiser v2.2.5	Illumina MiSeq	5068253	30	59.08	NA	SAMEA4857248	PRJEB24638	Grimont collection (Institut Pasteur)	NA
26968_7_91	NA	CI13	NA	Chatham Islands (Canterbury; New Zealand); mature pasture; 100-200 grass grubs/m2; 3% diseased	Costelytra zealandica	New Zealand	Unknown	Serratia sp.	Serratia entomophila	17	5	Velvet v1.2; VelvetOptimiser v2.2.5	Illumina MiSeq	4981200	41	59.12	Sen 2	SAMEA4857249	PRJEB24638	Grimont collection (Institut Pasteur)	10.1099/00207713-38-1-1
26968_7_93	NA	509	NA	Elm borer Saperdia carcharias	Plant	Unknown	Unknown	Serratia proteamaculans	Serratia proteamaculans	6	9	Velvet v1.2; VelvetOptimiser v2.2.5	Illumina MiSeq	4989705	11	55.21	C1c	SAMEA4857251	PRJEB24638	Grimont collection (Institut Pasteur)	10.1099/00221287-98-1-39
26968_7_95	NA	377	NA	Pig faeces	Animal	United Kingdom	Unknown	Serratia entomophila	Serratia liquefaciens	2	4	Velvet v1.2; VelvetOptimiser v2.2.5	Illumina MiSeq	5393619	17	55.45	NA	SAMEA4857253	PRJEB24638	Grimont collection (Institut Pasteur)	10.1099/00221287-127-1-161
26968_7_96	NA	8806155	NA	NA	NA	Unknown	Unknown	Serratia entomophila	Serratia entomophila	19	5	Velvet v1.2; VelvetOptimiser v2.2.5	Illumina MiSeq	4926244	26	59.28	NA	SAMEA4857254	PRJEB24638	Grimont collection (Institut Pasteur)	NA
26968_7_97	NA	9107442	NA	NA	NA	Unknown	Unknown	Serratia entomophila	Serratia entomophila	17	5	Velvet v1.2; VelvetOptimiser v2.2.5	Illumina MiSeq	5161838	45	58.81	NA	SAMEA4857255	PRJEB24638	Grimont collection (Institut Pasteur)	NA
26968_7_98	NA	380	NA	NA	NA	Unknown	Unknown	Serratia entomophila	Serratia proteamaculans	6	9	Velvet v1.2; VelvetOptimiser v2.2.5	Illumina MiSeq	5481358	10	55.19	NA	SAMEA4857256	PRJEB24638	Grimont collection (Institut Pasteur)	NA
GCA_000214195.1_ASM21419v1_genomic	GCA_000214195.1	AS12	rapeseed plant	None	Plant	None	Unknown	Serratia sp. AS12	Serratia plymuthica	4	8	Newbler v. 2.3	454/Illumina	5443009	1	55.96	NA	SAMN00713623	PRJNA60453	NCBI	10.4056/sigs.2705996
GCA_000214235.1_ASM21423v1_genomic	GCA_000214235.1	AS9	None	None	NA	None	Unknown	Serratia plymuthica AS9	Serratia plymuthica	4	8	Newbler v. 2.3	454/Illumina	5442880	1	55.96	NA	SAMN00713621	PRJNA60457	NCBI	10.4056/sigs.2595762
GCA_000214805.1_ASM21480v1_genomic	GCA_000214805.1	AS13	rapeseed plant	None	Plant	None	Unknown	Serratia sp. AS13	Serratia plymuthica	4	8	Newbler v. 2.3	454/Illumina	5442549	1	55.96	NA	SAMN00713631	PRJNA60455	NCBI	10.4056/sigs.2966299
GCA_000261045.2_ASM26104v2_genomic	GCA_000261045.2	PRI-2c	None	maize rhizosphere soil	Rhizosphere	Netherlands	2004	Serratia plymuthica PRI-2C	Serratia plymuthica	4	8	smrtanalysis v. 2.3.0.140936.p4.150482	PacBio P4C6	5474685	1	55.65	NA	SAMN02470676	PRJNA84283	NCBI	10.1128/JB.00679-12
GCA_000292365.1_ASM29236v1_genomic	GCA_000292365.1	W2.3	None	sick tilapia fish	Fish	Malaysia	Unknown	Serratia marcescens W2.3	Serratia marcescens	10	2	CLC Genomics Workbench v. 5.1	Illumina MiSeq	5231794	72	59.24	NA	SAMN02471845	PRJNA171722	NCBI	10.1186/1757-4749-5-29
GCA_000300895.1_ASM30089v1_genomic	GCA_000300895.1	A30	potato	potato tuber rotten tissue	Plant	Netherlands	2009	Serratia plymuthica A30	Serratia plymuthica	4	8	Newbler v. 2.3	Roche 454 Titanium	5554023	73	56.1	NA	SAMN02470813	PRJNA170007	NCBI	10.1111/j.1365-3059.2011.02486.x
GCA_000330865.1_ASM33086v1_genomic	GCA_000330865.1	FGI94	None	None	NA	None	Unknown	Serratia sp. FGI94	Serratia rubidaea	22	11	None	Unknown	4858216	1	58.86	NA	SAMN02604288	PRJNA178957	NCBI	10.1128/genomeA.00239-12
GCA_000336365.1_ASM33636v1_genomic	GCA_000336365.1	None	None	None	NA	None	Unknown	Serratia sp. C-1	Serratia plymuthica	4	8	None	Unknown	5651614	123	56.17	NA	SAMEA2272622	PRJEB1344	NCBI	10.5423/RPD.2015.21.3.222
GCA_000336425.1_ASM33642v1_genomic	GCA_000336425.1	WW4	None	None	NA	None	Unknown	Serratia marcescens WW4	Serratia marcescens	15	2	None	Unknown	5244703	2	59.55	NA	SAMN02602965	PRJNA88659	NCBI	10.1128/genomeA.00126-13
GCA_000342205.1_SerMar_1.0_genomic	GCA_000342205.1	VGH107	Homo sapiens	snake-bite wound	Human	Taiwan	2011	Serratia marcescens VGH107	Serratia marcescens	15	2	SOAPdenovo v. 1.05	Illumina GAIIx	5519124	77	59.47	NA	SAMN02470620	PRJNA182128	NCBI	10.1128/genomeA.00249-13
GCA_000347995.1_ASM34799v1_genomic	GCA_000347995.1	S4	None	rhizosphere of naturally growing Equisetum plants	Rhizosphere	Sweden	1980	Serratia sp. S4	Serratia quinivorans	7	1	Velvet v. 1.1.05; Newbler v. 2.6; Phrap	454-GS-FLX-Titanium; Illumina GAII	5454741	2	54.99	NA	SAMN02256518	PRJNA61833	NCBI	10.4056/sigs.4027757
GCA_000422085.1_ASM42208v1_genomic	GCA_000422085.1	ATCC 27592	None	None	NA	None	Unknown	Serratia liquefaciens ATCC 27592	Serratia liquefaciens	2	4	Celera Assembler v. 7.0	PacBio HGAP	5282719	2	55.33	NA	SAMN02604177	PRJNA208332	NCBI	10.1128/genomeA.00548-13
GCA_000438825.1_ASM43882v1_genomic	GCA_000438825.1	None	None	Styrian pumpkin anthrosphere	Rhizosphere	None	Unknown	Serratia plymuthica S13	Serratia plymuthica	4	8	Newbler v. 2.6	454	5467306	1	56.2	NA	SAMN02603297	PRJNA209109	NCBI	10.1128/genomeA.00594-13
GCA_000465615.2_GS_De_Novo_Assembly_genomic	GCA_000465615.2	EGD-HP20	None	tannery waste water	Water	India	2005	Serratia marcescens EGD-HP20	Serratia marcescens	15	2	GS De Novo Assembler v. 2.6	Illumina MiSeq	5077620	50	59.78	NA	SAMN02469683	PRJNA211617	NCBI	10.1002/jobm.201700474
GCA_000468075.1_Serratia_fanticola_AU-P3_3__genomic	GCA_000468075.1	AU-P3(3)	None	None	NA	None	Unknown	Serratia fonticola AU-P3(3)	Serratia fonticola	1	3	CLC NGS Cell v. wb 6	Illumina HiSeq	5023127	44	53.75	NA	SAMN02469999	PRJNA202229	NCBI	10.1128/genomeA.00946-13
GCA_000476315.1_UTAD54_1_genomic	GCA_000476315.1	UTAD54	None	drinking water fountain	Water	Portugal	Unknown	Serratia fonticola UTAD54	Serratia fonticola	1	3	MIRA v. 3.4.0.1	454	5953423	118	53.54	NA	SAMN02471348	PRJNA213447	NCBI	10.1128/genomeA.00970-13
GCA_000477615.1_Serratia_fanticola_genomic	GCA_000477615.1	AU-AP2C	None	None	NA	None	Unknown	Serratia fonticola AU-AP2C	Serratia fonticola	1	3	CLC NGS Cell v. wb 6	Illumina HiSeq	4999819	34	53.75	NA	SAMN02470002	PRJNA202230	NCBI	10.1128/genomeA.01022-13
GCA_000478545.1_ASM47854v1_genomic	GCA_000478545.1	RVH1	None	None	NA	None	Unknown	Serratia plymuthica RVH1	Serratia plymuthica	4	8	Velvet v. 1.1.05; ALLPATHS v. 39750;	Illumina HiSeq 2000	5514320	1	56.2	NA	SAMN02440958	PRJNA175925	NCBI	10.1128/genomeA.00021-14
GCA_000513215.1_DB11_genomic	GCA_000513215.1	Db11	None	None	NA	None	Unknown	Serratia marcescens subsp. marcescens Db11	Serratia marcescens	13	2	None	Unknown	5113802	1	59.51	NA	SAMEA3138834	PRJEB4201	NCBI	10.1093/gbe/evu160
GCA_000633335.1_ASM63333v1_genomic	GCA_000633335.1	H1q	Carnivorous Plant Phytotelma	Carnivorous Plant Phytotelma	Plant	Malaysia	Unknown	Serratia marcescens H1q	Serratia marcescens	10	2	CLC Genomics Workbench v. 6	Illumina MiSeq	5243094	56	59.24	NA	SAMN02729848	PRJNA226208	NCBI	10.1038/srep20016
GCA_000633555.1_ASM63355v1_genomic	GCA_000633555.1	PH1a	Carnivorous Plant Phytotelma	Carnivorous Plant Phytotelma	Plant	Malaysia	Unknown	Serratia marcescens PH1a	Serratia marcescens	10	2	CLC Genomics Workbench v. 6	Illumina MiSeq	5243840	50	59.23	NA	SAMN02729853	PRJNA226213	NCBI	10.1038/srep20016
GCA_000648575.1_ASM64857v1_genomic	GCA_000648575.1	V4	None	milk processing plant	Food	Portugal	2006	Serratia plymuthica	Serratia plymuthica	4	8	Lasergene v. 6.0	454	5513353	1	56.21	NA	SAMN02676618	PRJNA240341	NCBI	10.1128/genomeA.00340-14
GCA_000695485.1_smgenome_genomic	GCA_000695485.1	ATCC 14041	None	None	NA	USA	2013	Serratia marcescens	Serratia marcescens	15	2	Velvet v. Aug-2013	Illumina HiSeq	5029875	117	59.82	NA	SAMN02678212	PRJNA240624	NCBI	10.1128/genomeA.00590-14
GCA_000695995.1_ASM69599v1_genomic	GCA_000695995.1	FS14	None	None	NA	None	Unknown	Serratia sp. FS14	Serratia marcescens	15	2	Newbler v. 2.7	Sanger dideoxy sequencing; 454	5249875	1	59.46	NA	SAMN03081466	PRJNA198771	NCBI	10.1371/journal.pone.0123061
GCA_000699165.1_ASM69916v1_genomic	GCA_000699165.1	FK01	None	None	NA	None	Unknown	Serratia liquefaciens FK01	Serratia liquefaciens	3	4	Velvet v. 1.2.03	MiSeq	5280113	15	55.75	NA	SAMD00016897	PRJDB1632	NCBI	10.1128/genomeA.00609-14
GCA_000734885.1_SerGri_SPAdes_genomic	GCA_000734885.1	A2	None	Buffer solution	Water	Russia	1980	Serratia grimesii	Serratia grimesii	5	7	SPAdes genome assembler v. 3.0	454	5133068	99	52.85	NA	SAMN02690690	PRJNA241476	NCBI	10.1128/genomeA.00937-14
GCA_000738535.1_ASM73853v1_genomic	GCA_000738535.1	MCB	Oscheius sp. MCB	entomopathogenic nematode Oscheius sp. MCB living in soil	Insect	South Africa	2013	Serratia marcescens	Serratia marcescens	13	2	CLC NGS Cell v. 7	Illumina MiSeq	5298782	103	59.1	NA	SAMN02942804	PRJNA256271	NCBI	https://doi.org/10.1128/genomeA.00911-14
GCA_000738675.1_ASM73867v1_genomic	GCA_000738675.1	DSM 21420	Heterorhabditidoides chongmingensis	intestine	Insect	China	2008	Serratia nematodiphila DZ0503SBS1	Serratia marcescens	15	2	RS HGAP Assembly Protocol v. 3.3; SMRT	PacBio	5224920	2	59.54	NA	SAMN02952129	PRJNA257492	NCBI	10.1016/j.jbiotec.2014.11.002
GCA_000739215.1_ASM73921v1_genomic	GCA_000739215.1	NGS-ED-1015	Homo sapiens	blood	Human	United Kingdom	2013	Serratia marcescens	Serratia marcescens	9	2	Spades v. 3.10	Illumina MiSeq	5122566	7	59.91	NA	SAMN02947226	PRJNA255947	NCBI	10.1128/genomeA.00908-14
GCA_000747565.1_ASM74756v1_genomic	GCA_000747565.1	SCBI	None	None	NA	None	Unknown	Serratia sp. SCBI	Serratia marcescens	14	2	None	Unknown	5101896	2	59.59	NA	SAMN02990345	PRJNA91109	NCBI	10.1186/s12864-015-1697-8
GCA_000783615.2_ASM78361v2_genomic	GCA_000783615.2	FDAARGOS_79	Homo sapiens	Resp Cx	Human	USA	2013	Serratia marcescens	Serratia marcescens	12	2	Celera v. 8.1	PacBio; Illumina	5383224	14	59.72	NA	SAMN02934533	PRJNA231221	NCBI	10.1101/482059
GCA_000783915.2_ASM78391v2_genomic	GCA_000783915.2	FDAARGOS_65	Homo sapiens	Endotracheal aspirate	Human	USA	2013	Serratia marcescens	Serratia marcescens	9	2	Celera v. 8.1	PacBio; Illumina	5248423	1	59.88	NA	SAMN02934514	PRJNA231221	NCBI	10.1101/482059
GCA_000783975.2_ASM78397v2_genomic	GCA_000783975.2	FDAARGOS_62	Homo sapiens	Endotracheal aspirate	Human	USA	2013	Serratia marcescens	Serratia marcescens	14	2	Celera v. 8.1	PacBio; Illumina	5136730	4	59.66	NA	SAMN02934511	PRJNA231221	NCBI	10.1101/482059
GCA_000805875.1_SmRM66262_v1.0_genomic	GCA_000805875.1	RM66262	Homo sapiens	Patient with urinary tract infection	Human	Argentina	2003	Serratia marcescens	Serratia marcescens	9	2	A5 pipeline v. JUN-2014	Illumina HiSeq	4882257	15	60.06	NA	SAMN03267740	PRJNA270627	NCBI	10.1128/genomeA.01423-15
GCA_000828775.1_ASM82877v1_genomic	GCA_000828775.1	SM39	None	None	NA	None	Unknown	Serratia marcescens SM39	Serratia marcescens	9	2	phred/phrap/consed package	Sanger	5326023	3	59.74	NA	SAMD00061009	PRJDB1121	NCBI	10.1093/gbe/evu160
GCA_000975245.1_ASM97524v1_genomic	GCA_000975245.1	HUMV-21	Homo sapiens	skin ulcer	Human	Spain	2009	Serratia liquefaciens	Serratia liquefaciens	2	4	Celera Assembler v. 3; HGAP3	PacBio	5326657	1	55.19	NA	SAMN03481691	PRJNA281037	NCBI	10.1128/genomeA.00533-15
GCA_001006005.1_ASM100600v1_genomic	GCA_001006005.1	DSM 4576	None	water	Water	None	1979	Serratia fonticola	Serratia fonticola	1	3	HGAP v. 2	PacBio RS II	6000511	1	53.61	NA	SAMN03450772	PRJNA279822	NCBI	10.1016/J.JBIOTEC.2015.09.005
GCA_001007555.1_2015-04-28_genomic	GCA_001007555.1	90-166	None	None	NA	USA	1990	Serratia marcescens	Serratia marcescens	14	2	A5-miseq v. 20141120	Illumina HiSeq	5484396	41	59.15	NA	SAMN03610504	PRJNA282428	NCBI	10.1128/genomeA.00667-15
GCA_001011075.1_ASM101107v1_genomic	GCA_001011075.1	TEL	None	soil	Environmental	South Africa	2014	Serratia sp. TEL	Serratia marcescens	14	2	GS De Novo Assembler v. 2015; SPADES v.	Illumina MiSeq	5000541	19	59.26	NA	SAMN03701014	PRJNA284289	NCBI	10.1128/genomeA.00747-15.
GCA_001022215.1_ASM102221v1_genomic	GCA_001022215.1	CAV1492	Homo sapiens	Respiratory	Human	USA	Unknown	Serratia marcescens	Serratia marcescens	12	2	HGAP3 v. 2.2.0	PacBio	5828402	6	58.61	NA	SAMN03733805	PRJNA246471	NCBI	10.1128/AAC.00464-16
GCA_001051865.1_ASM105186v1_genomic	GCA_001051865.1	AH0650_Sm1	Homo sapiens	sputum	Human	Australia	2014	Serratia marcescens subsp. marcescens	Serratia marcescens	13	2	SPAdes v. 3.5.0; SSPACE v. 3.0; GapFiller	Illumina HiSeq	5201657	17	59.53	NA	SAMN03769462	PRJNA286707	NCBI	10.1128/genomeA.01007-15
GCA_001060335.1_ASM106033v1_genomic	GCA_001060335.1	1145_SMAR	Homo sapiens	None	Human	USA	Unknown	Serratia marcescens	Serratia marcescens	12	2	ABYSS v. 1.3.5	Illumina HiSeq	5250143	190	59.47	NA	SAMN03197101	PRJNA267549	NCBI	10.1371/journal.pgen.1005413
GCA_001060585.1_ASM106058v1_genomic	GCA_001060585.1	1218_SMAR	Homo sapiens	None	Human	USA	Unknown	Serratia marcescens	Serratia marcescens	9	2	ABYSS v. 1.3.5	Illumina HiSeq	5126894	129	59.93	NA	SAMN03197182	PRJNA267549	NCBI	10.1371/journal.pgen.1005413
GCA_001060625.1_ASM106062v1_genomic	GCA_001060625.1	1241_SMAR	Homo sapiens	None	Human	USA	Unknown	Serratia marcescens	Serratia marcescens	13	2	ABYSS v. 1.3.5	Illumina HiSeq	5117553	103	59.34	NA	SAMN03197207	PRJNA267549	NCBI	10.1371/journal.pgen.1005413
GCA_001060655.1_ASM106065v1_genomic	GCA_001060655.1	1242_SMAR	Homo sapiens	None	Human	USA	Unknown	Serratia marcescens	Serratia marcescens	13	2	ABYSS v. 1.3.5	Illumina HiSeq	5113929	129	59.35	NA	SAMN03197208	PRJNA267549	NCBI	10.1371/journal.pgen.1005413
GCA_001061145.1_ASM106114v1_genomic	GCA_001061145.1	1186_SMAR	Homo sapiens	None	Human	USA	Unknown	Serratia marcescens	Serratia marcescens	15	2	ABYSS v. 1.3.5	Illumina HiSeq	5152789	150	59.58	NA	SAMN03197144	PRJNA267549	NCBI	10.1371/journal.pgen.1005413
GCA_001061195.1_ASM106119v1_genomic	GCA_001061195.1	1198.rep2_SMAR	Homo sapiens	None	Human	USA	Unknown	Serratia marcescens	Serratia marcescens	9	2	ABYSS v. 1.3.5	Illumina HiSeq	5126237	114	59.93	NA	SAMN03197159	PRJNA267549	NCBI	10.1371/journal.pgen.1005413
GCA_001061225.1_ASM106122v1_genomic	GCA_001061225.1	1219_SMAR	Homo sapiens	None	Human	USA	Unknown	Serratia marcescens	Serratia marcescens	9	2	ABYSS v. 1.3.5	Illumina HiSeq	5137374	142	59.92	NA	SAMN03197183	PRJNA267549	NCBI	10.1371/journal.pgen.1005413
GCA_001062235.1_ASM106223v1_genomic	GCA_001062235.1	1185_SMAR	Homo sapiens	None	Human	USA	Unknown	Serratia marcescens	Serratia marcescens	15	2	ABYSS v. 1.3.5	Illumina HiSeq	5163463	110	59.58	NA	SAMN03197143	PRJNA267549	NCBI	10.1371/journal.pgen.1005413
GCA_001062285.1_ASM106228v1_genomic	GCA_001062285.1	1198.rep1_SMAR	Homo sapiens	None	Human	USA	Unknown	Serratia marcescens	Serratia marcescens	9	2	ABYSS v. 1.3.5	Illumina HiSeq	5159990	72	59.94	NA	SAMN03197158	PRJNA267549	NCBI	10.1371/journal.pgen.1005413
GCA_001062925.1_ASM106292v1_genomic	GCA_001062925.1	20_SPLY	Homo sapiens	None	Human	USA	Unknown	Serratia liquefaciens	Serratia liquefaciens	2	4	ABYSS v. 1.3.5	Illumina HiSeq	5164504	38	55.44	NA	SAMN03197392	PRJNA267549	NCBI	10.1371/journal.pgen.1005413
GCA_001063125.1_ASM106312v1_genomic	GCA_001063125.1	276_SMAR	Homo sapiens	None	Human	USA	Unknown	Serratia marcescens	Serratia marcescens	15	2	ABYSS v. 1.3.5	Illumina HiSeq	5163596	77	59.61	NA	SAMN03197469	PRJNA267549	NCBI	10.1371/journal.pgen.1005413
GCA_001063145.1_ASM106314v1_genomic	GCA_001063145.1	280_SMAR	Homo sapiens	None	Human	USA	Unknown	Serratia marcescens	Serratia marcescens	15	2	ABYSS v. 1.3.5	Illumina HiSeq	5113427	53	59.77	NA	SAMN03197474	PRJNA267549	NCBI	10.1371/journal.pgen.1005413
GCA_001063175.1_ASM106317v1_genomic	GCA_001063175.1	286_SMAR	Homo sapiens	None	Human	USA	Unknown	Serratia marcescens	Serratia marcescens	15	2	ABYSS v. 1.3.5	Illumina HiSeq	5120464	48	59.77	NA	SAMN03197480	PRJNA267549	NCBI	10.1371/journal.pgen.1005413
GCA_001063325.1_ASM106332v1_genomic	GCA_001063325.1	410_SMAR	Homo sapiens	None	Human	USA	Unknown	Serratia marcescens	Serratia marcescens	13	2	ABYSS v. 1.3.5	Illumina HiSeq	5202811	69	59.47	NA	SAMN03197601	PRJNA267549	NCBI	10.1371/journal.pgen.1005413
GCA_001063375.1_ASM106337v1_genomic	GCA_001063375.1	420_SMAR	Homo sapiens	None	Human	USA	Unknown	Serratia marcescens	Serratia marcescens	13	2	ABYSS v. 1.3.5	Illumina HiSeq	5206386	36	59.45	NA	SAMN03197612	PRJNA267549	NCBI	10.1371/journal.pgen.1005413
GCA_001064335.1_ASM106433v1_genomic	GCA_001064335.1	287_SMAR	Homo sapiens	None	Human	USA	Unknown	Serratia marcescens	Serratia marcescens	15	2	ABYSS v. 1.3.5	Illumina HiSeq	5122819	53	59.77	NA	SAMN03197481	PRJNA267549	NCBI	10.1371/journal.pgen.1005413
GCA_001064345.1_ASM106434v1_genomic	GCA_001064345.1	290_SMAR	Homo sapiens	None	Human	USA	Unknown	Serratia marcescens	Serratia marcescens	15	2	ABYSS v. 1.3.5	Illumina HiSeq	5115483	57	59.78	NA	SAMN03197484	PRJNA267549	NCBI	10.1371/journal.pgen.1005413
GCA_001064455.1_ASM106445v1_genomic	GCA_001064455.1	311_SMAR	Homo sapiens	None	Human	USA	Unknown	Serratia marcescens	Serratia marcescens	15	2	ABYSS v. 1.3.5	Illumina HiSeq	5095396	141	59.82	NA	SAMN03197501	PRJNA267549	NCBI	10.1371/journal.pgen.1005413
GCA_001064715.1_ASM106471v1_genomic	GCA_001064715.1	370_SMAR	Homo sapiens	None	Human	USA	Unknown	Serratia marcescens	Serratia marcescens	13	2	ABYSS v. 1.3.5	Illumina HiSeq	5196323	50	59.47	NA	SAMN03197561	PRJNA267549	NCBI	10.1371/journal.pgen.1005413
GCA_001064725.1_ASM106472v1_genomic	GCA_001064725.1	374_SMAR	Homo sapiens	None	Human	USA	Unknown	Serratia marcescens	Serratia marcescens	13	2	ABYSS v. 1.3.5	Illumina HiSeq	5185093	181	59.48	NA	SAMN03197565	PRJNA267549	NCBI	10.1371/journal.pgen.1005413
GCA_001064835.1_ASM106483v1_genomic	GCA_001064835.1	395_SMAR	Homo sapiens	None	Human	USA	Unknown	Serratia marcescens	Serratia marcescens	13	2	ABYSS v. 1.3.5	Illumina HiSeq	5199539	73	59.47	NA	SAMN03197586	PRJNA267549	NCBI	10.1371/journal.pgen.1005413
GCA_001064855.1_ASM106485v1_genomic	GCA_001064855.1	398_SMAR	Homo sapiens	None	Human	USA	Unknown	Serratia marcescens	Serratia marcescens	13	2	ABYSS v. 1.3.5	Illumina HiSeq	5198466	61	59.47	NA	SAMN03197588	PRJNA267549	NCBI	10.1371/journal.pgen.1005413
GCA_001064975.1_ASM106497v1_genomic	GCA_001064975.1	454_SMAR	Homo sapiens	None	Human	USA	Unknown	Serratia marcescens	Serratia marcescens	13	2	ABYSS v. 1.3.5	Illumina HiSeq	5209606	31	59.45	NA	SAMN03197646	PRJNA267549	NCBI	10.1371/journal.pgen.1005413
GCA_001065325.1_ASM106532v1_genomic	GCA_001065325.1	532_SMAR	Homo sapiens	None	Human	USA	Unknown	Serratia marcescens	Serratia marcescens	15	2	ABYSS v. 1.3.5	Illumina HiSeq	5099230	71	59.72	NA	SAMN03197728	PRJNA267549	NCBI	10.1371/journal.pgen.1005413
GCA_001065405.1_ASM106540v1_genomic	GCA_001065405.1	546_SSON	Homo sapiens	None	Human	USA	Unknown	Serratia marcescens subsp. marcescens	Serratia marcescens	15	2	ABYSS v. 1.3.5	Illumina HiSeq	5102477	78	59.45	NA	SAMN03197744	PRJNA267549	NCBI	10.1371/journal.pgen.1005413
GCA_001065935.1_ASM106593v1_genomic	GCA_001065935.1	684_SMAR	Homo sapiens	None	Human	USA	Unknown	Serratia marcescens	Serratia marcescens	12	2	ABYSS v. 1.3.5	Illumina HiSeq	5472637	183	59.01	NA	SAMN03197887	PRJNA267549	NCBI	10.1371/journal.pgen.1005413
GCA_001066945.1_ASM106694v1_genomic	GCA_001066945.1	698_SMAR	Homo sapiens	None	Human	USA	Unknown	Serratia marcescens	Serratia marcescens	9	2	ABYSS v. 1.3.5	Illumina HiSeq	5213052	161	60	NA	SAMN03197901	PRJNA267549	NCBI	10.1371/journal.pgen.1005413
GCA_001067015.1_ASM106701v1_genomic	GCA_001067015.1	706_SMAR	Homo sapiens	None	Human	USA	Unknown	Serratia marcescens	Serratia marcescens	9	2	ABYSS v. 1.3.5	Illumina HiSeq	5106204	98	60.17	NA	SAMN03197911	PRJNA267549	NCBI	10.1371/journal.pgen.1005413
GCA_001067375.1_ASM106737v1_genomic	GCA_001067375.1	790_SMAR	Homo sapiens	None	Human	USA	Unknown	Serratia marcescens	Serratia marcescens	9	2	ABYSS v. 1.3.5	Illumina HiSeq	5687133	147	59.31	NA	SAMN03198002	PRJNA267549	NCBI	10.1371/journal.pgen.1005413
GCA_001068085.1_ASM106808v1_genomic	GCA_001068085.1	907_SMAR	Homo sapiens	None	Human	USA	Unknown	Serratia marcescens	Serratia marcescens	12	2	ABYSS v. 1.3.5	Illumina HiSeq	4920623	154	59.65	NA	SAMN03198114	PRJNA267549	NCBI	10.1371/journal.pgen.1005413
GCA_001076625.1_ASM107662v1_genomic	GCA_001076625.1	294_SMAR	Homo sapiens	None	Human	USA	Unknown	Serratia marcescens	Serratia marcescens	15	2	ABYSS v. 1.3.5	Illumina HiSeq	5113656	71	59.77	NA	SAMN03197488	PRJNA267549	NCBI	10.1371/journal.pgen.1005413
GCA_001280365.1_ASM128036v1_genomic	GCA_001280365.1	RSC-14	Solanum nigrum	None	Plant	South Korea	2013	Serratia marcescens	Serratia marcescens	14	2	SMRT analysis 2.3 v. HGAP2	PacBio	5127030	1	59.61	NA	SAMN04029108	PRJNA294721	NCBI	10.1371/journal.pone.0171534
GCA_001294565.1_ASM129456v1_genomic	GCA_001294565.1	SmUNAM836	Homo sapiens	bronchial aspirate	Human	Mexico	2005	Serratia marcescens	Serratia marcescens	9	2	HGAP2 v. 2.3.0.139497	PacBio	5233369	2	59.8	NA	SAMN03733572	PRJNA284857	NCBI	10.1128/genomeA.01417-15
GCA_001317205.2_56_S29v.02_genomic	GCA_001317205.2	945154301	Homo sapiens	urine	Human	South Africa	2013	Serratia marcescens subsp. marcescens	Serratia marcescens	12	2	SPAdes v. 3.6	Illumina MiSeq	5644616	169	58.97	NA	SAMN04011457	PRJNA287968	NCBI	10.1371/journal.pone.0178888
GCA_001317425.2_59_S30v.02_genomic	GCA_001317425.2	945174350	Homo sapiens	None	Human	South Africa	Unknown	Serratia marcescens subsp. marcescens	Serratia marcescens	12	2	SPAdes v. 3.6	Illumina MiSeq	5792167	167	58.79	NA	SAMN04011458	PRJNA287968	NCBI	10.1371/journal.pone.0178888
GCA_001514455.1_ASM151445v1_genomic	GCA_001514455.1	GS2	Sesame	soil	Plant	South Korea	2015	Serratia fonticola	Serratia fonticola	1	3	SMRT analysis v. v. 2.3	PacBio	6325799	3	53.69	NA	SAMN04390144	PRJNA308245	NCBI	10.1016/J.JBIOTEC.2016.12.002
GCA_001536325.1_12082_3_52_genomic	GCA_001536325.1	2880STDY5682955	Homo sapiens	blood	Human	United Kingdom	2008	Serratia marcescens	Serratia marcescens	9	2	Sanger Pathogens Assembly Pipeline	Unknown	5215518	15	59.84	NA	SAMEA2274027	PRJEB5065	NCBI	10.1101/gr.205245.116
GCA_001536345.1_12082_2_67_genomic	GCA_001536345.1	2880STDY5682861	Homo sapiens	blood	Human	United Kingdom	2003	Serratia marcescens	Serratia marcescens	9	2	Sanger Pathogens Assembly Pipeline	Unknown	5162922	16	59.9	NA	SAMEA2273934	PRJEB5065	NCBI	10.1101/gr.205245.116
GCA_001536365.1_12082_3_76_genomic	GCA_001536365.1	2880STDY5682980	Homo sapiens	blood	Human	United Kingdom	2009	Serratia marcescens	Serratia marcescens	9	2	Sanger Pathogens Assembly Pipeline	Unknown	5264793	20	59.95	NA	SAMEA2274052	PRJEB5065	NCBI	10.1101/gr.205245.116
GCA_001536385.1_12082_3_28_genomic	GCA_001536385.1	2880STDY5682927	Homo sapiens	blood	Human	United Kingdom	2006	Serratia marcescens	Serratia marcescens	9	2	Sanger Pathogens Assembly Pipeline	Unknown	5105706	18	60.05	NA	SAMEA2273999	PRJEB5065	NCBI	10.1101/gr.205245.116
GCA_001536405.1_12082_3_29_genomic	GCA_001536405.1	2880STDY5682928	Homo sapiens	blood	Human	United Kingdom	2006	Serratia marcescens	Serratia marcescens	9	2	Sanger Pathogens Assembly Pipeline	Unknown	5107714	15	60.04	NA	SAMEA2274000	PRJEB5065	NCBI	10.1101/gr.205245.116
GCA_001536425.1_12082_3_92_genomic	GCA_001536425.1	2880STDY5682998	Homo sapiens	blood	Human	United Kingdom	2010	Serratia marcescens	Serratia marcescens	9	2	Sanger Pathogens Assembly Pipeline	Unknown	5105012	24	59.93	NA	SAMEA2274070	PRJEB5065	NCBI	10.1101/gr.205245.116
GCA_001536445.1_12082_2_63_genomic	GCA_001536445.1	2880STDY5682856	Homo sapiens	blood	Human	United Kingdom	2003	Serratia marcescens	Serratia marcescens	9	2	Sanger Pathogens Assembly Pipeline	Unknown	5097892	14	59.98	NA	SAMEA2273929	PRJEB5065	NCBI	10.1101/gr.205245.116
GCA_001536465.1_12082_2_70_genomic	GCA_001536465.1	2880STDY5682864	Homo sapiens	blood	Human	United Kingdom	2004	Serratia marcescens	Serratia marcescens	9	2	Sanger Pathogens Assembly Pipeline	Unknown	5272999	23	59.98	NA	SAMEA2273937	PRJEB5065	NCBI	10.1101/gr.205245.116
GCA_001536485.1_12082_2_24_genomic	GCA_001536485.1	2880STDY5682815	Homo sapiens	blood	Human	United Kingdom	2001	Serratia marcescens	Serratia marcescens	9	2	Sanger Pathogens Assembly Pipeline	Unknown	5339660	25	59.88	NA	SAMEA2273888	PRJEB5065	NCBI	10.1101/gr.205245.116
GCA_001536505.1_12082_2_64_genomic	GCA_001536505.1	2880STDY5682857	Homo sapiens	blood	Human	United Kingdom	2003	Serratia marcescens	Serratia marcescens	9	2	Sanger Pathogens Assembly Pipeline	Unknown	5190412	15	59.89	NA	SAMEA2273930	PRJEB5065	NCBI	10.1101/gr.205245.116
GCA_001536525.1_12082_3_49_genomic	GCA_001536525.1	2880STDY5682952	Homo sapiens	blood	Human	United Kingdom	2008	Serratia marcescens	Serratia marcescens	9	2	Sanger Pathogens Assembly Pipeline	Unknown	5354060	25	59.88	NA	SAMEA2274024	PRJEB5065	NCBI	10.1101/gr.205245.116
GCA_001536545.1_12082_3_88_genomic	GCA_001536545.1	2880STDY5682994	Homo sapiens	blood	Human	United Kingdom	2010	Serratia marcescens	Serratia marcescens	9	2	Sanger Pathogens Assembly Pipeline	Unknown	5010307	14	60.18	NA	SAMEA2274066	PRJEB5065	NCBI	10.1101/gr.205245.116
GCA_001536565.1_12082_5_49_genomic	GCA_001536565.1	2880STDY5682999	Homo sapiens	blood	Human	United Kingdom	2010	Serratia marcescens	Serratia marcescens	9	2	Sanger Pathogens Assembly Pipeline	Unknown	5053824	21	60.05	NA	SAMEA2274071	PRJEB5065	NCBI	10.1101/gr.205245.116
GCA_001536585.1_12082_5_39_genomic	GCA_001536585.1	2880STDY5682922	Homo sapiens	blood	Human	United Kingdom	2006	Serratia marcescens	Serratia marcescens	9	2	Sanger Pathogens Assembly Pipeline	Unknown	5125109	15	59.98	NA	SAMEA2273994	PRJEB5065	NCBI	10.1101/gr.205245.116
GCA_001536605.1_12045_8_19_genomic	GCA_001536605.1	2880STDY5683026	Homo sapiens	blood	Human	United Kingdom	2008	Serratia marcescens	Serratia marcescens	12	2	Sanger Pathogens Assembly Pipeline	Unknown	5129963	26	59.9	NA	SAMEA2274096	PRJEB5065	NCBI	10.1101/gr.205245.116
GCA_001536625.1_12082_3_56_genomic	GCA_001536625.1	2880STDY5682959	Homo sapiens	blood	Human	United Kingdom	2008	Serratia marcescens	Serratia marcescens	9	2	Sanger Pathogens Assembly Pipeline	Unknown	5007512	14	60.18	NA	SAMEA2274031	PRJEB5065	NCBI	10.1101/gr.205245.116
GCA_001536645.1_12082_3_73_genomic	GCA_001536645.1	2880STDY5682977	Homo sapiens	blood	Human	United Kingdom	2009	Serratia marcescens	Serratia marcescens	9	2	Sanger Pathogens Assembly Pipeline	Unknown	5010658	16	60.18	NA	SAMEA2274049	PRJEB5065	NCBI	10.1101/gr.205245.116
GCA_001536665.1_12082_3_57_genomic	GCA_001536665.1	2880STDY5682960	Homo sapiens	blood	Human	United Kingdom	2008	Serratia marcescens	Serratia marcescens	9	2	Sanger Pathogens Assembly Pipeline	Unknown	5107773	29	60.1	NA	SAMEA2274032	PRJEB5065	NCBI	10.1101/gr.205245.116
GCA_001536685.1_12082_2_86_genomic	GCA_001536685.1	2880STDY5682882	Homo sapiens	blood	Human	United Kingdom	2004	Serratia marcescens	Serratia marcescens	9	2	Sanger Pathogens Assembly Pipeline	Unknown	5148880	30	60.02	NA	SAMEA2273955	PRJEB5065	NCBI	10.1101/gr.205245.116
GCA_001536705.1_12082_3_61_genomic	GCA_001536705.1	2880STDY5682964	Homo sapiens	blood	Human	United Kingdom	2008	Serratia marcescens	Serratia marcescens	9	2	Sanger Pathogens Assembly Pipeline	Unknown	4988854	15	60.03	NA	SAMEA2274036	PRJEB5065	NCBI	10.1101/gr.205245.116
GCA_001536725.1_12082_3_14_genomic	GCA_001536725.1	2880STDY5682906	Homo sapiens	blood	Human	United Kingdom	2005	Serratia marcescens	Serratia marcescens	9	2	Sanger Pathogens Assembly Pipeline	Unknown	5156554	16	59.91	NA	SAMEA2273979	PRJEB5065	NCBI	10.1101/gr.205245.116
GCA_001536745.1_12082_3_86_genomic	GCA_001536745.1	2880STDY5682992	Homo sapiens	blood	Human	United Kingdom	2010	Serratia marcescens	Serratia marcescens	9	2	Sanger Pathogens Assembly Pipeline	Unknown	5355544	25	59.88	NA	SAMEA2274064	PRJEB5065	NCBI	10.1101/gr.205245.116
GCA_001536765.1_12082_2_66_genomic	GCA_001536765.1	2880STDY5682859	Homo sapiens	blood	Human	United Kingdom	2003	Serratia marcescens	Serratia marcescens	9	2	Sanger Pathogens Assembly Pipeline	Unknown	5106188	15	60.05	NA	SAMEA2273932	PRJEB5065	NCBI	10.1101/gr.205245.116
GCA_001536845.1_12082_3_30_genomic	GCA_001536845.1	2880STDY5682929	Homo sapiens	blood	Human	United Kingdom	2006	Serratia marcescens	Serratia marcescens	9	2	Sanger Pathogens Assembly Pipeline	Unknown	5363427	25	59.85	NA	SAMEA2274001	PRJEB5065	NCBI	10.1101/gr.205245.116
GCA_001536895.1_12082_3_47_genomic	GCA_001536895.1	2880STDY5682950	Homo sapiens	blood	Human	United Kingdom	2007	Serratia marcescens	Serratia marcescens	9	2	Sanger Pathogens Assembly Pipeline	Unknown	5125667	17	59.98	NA	SAMEA2274022	PRJEB5065	NCBI	10.1101/gr.205245.116
GCA_001536945.1_12082_3_63_genomic	GCA_001536945.1	2880STDY5682966	Homo sapiens	blood	Human	United Kingdom	2008	Serratia marcescens	Serratia marcescens	9	2	Sanger Pathogens Assembly Pipeline	Unknown	5127978	14	59.99	NA	SAMEA2274038	PRJEB5065	NCBI	10.1101/gr.205245.116
GCA_001536965.1_12082_3_42_genomic	GCA_001536965.1	2880STDY5682942	Homo sapiens	blood	Human	United Kingdom	2007	Serratia marcescens	Serratia marcescens	9	2	Sanger Pathogens Assembly Pipeline	Unknown	5150245	18	59.97	NA	SAMEA2274014	PRJEB5065	NCBI	10.1101/gr.205245.116
GCA_001536985.1_12082_2_79_genomic	GCA_001536985.1	2880STDY5682874	Homo sapiens	blood	Human	United Kingdom	2004	Serratia marcescens	Serratia marcescens	9	2	Sanger Pathogens Assembly Pipeline	Unknown	5162340	19	60.09	NA	SAMEA2273947	PRJEB5065	NCBI	10.1101/gr.205245.116
GCA_001537005.1_12082_3_48_genomic	GCA_001537005.1	2880STDY5682951	Homo sapiens	blood	Human	United Kingdom	2007	Serratia marcescens	Serratia marcescens	9	2	Sanger Pathogens Assembly Pipeline	Unknown	5202521	19	59.85	NA	SAMEA2274023	PRJEB5065	NCBI	10.1101/gr.205245.116
GCA_001537025.1_12082_2_54_genomic	GCA_001537025.1	2880STDY5682846	Homo sapiens	blood	Human	United Kingdom	2003	Serratia marcescens	Serratia marcescens	9	2	Sanger Pathogens Assembly Pipeline	Unknown	5281803	25	59.94	NA	SAMEA2273919	PRJEB5065	NCBI	10.1101/gr.205245.116
GCA_001537045.1_12082_5_37_genomic	GCA_001537045.1	2880STDY5682914	Homo sapiens	blood	Human	United Kingdom	2006	Serratia marcescens	Serratia marcescens	9	2	Sanger Pathogens Assembly Pipeline	Unknown	5156973	14	60.05	NA	SAMEA2273986	PRJEB5065	NCBI	10.1101/gr.205245.116
GCA_001537065.1_12082_3_13_genomic	GCA_001537065.1	2880STDY5682905	Homo sapiens	blood	Human	United Kingdom	2005	Serratia marcescens	Serratia marcescens	9	2	Sanger Pathogens Assembly Pipeline	Unknown	5094405	15	59.99	NA	SAMEA2273978	PRJEB5065	NCBI	10.1101/gr.205245.116
GCA_001537085.1_12082_3_93_genomic	GCA_001537085.1	2880STDY5683001	Homo sapiens	blood	Human	United Kingdom	2010	Serratia marcescens	Serratia marcescens	13	2	Sanger Pathogens Assembly Pipeline	Unknown	5073337	14	59.5	NA	SAMEA2274073	PRJEB5065	NCBI	10.1101/gr.205245.116
GCA_001537105.1_12045_8_17_genomic	GCA_001537105.1	2880STDY5683024	Homo sapiens	blood	Human	United Kingdom	2011	Serratia marcescens	Serratia marcescens	9	2	Sanger Pathogens Assembly Pipeline	Unknown	5112333	18	60.04	NA	SAMEA2274094	PRJEB5065	NCBI	10.1101/gr.205245.116
GCA_001537125.1_12082_3_20_genomic	GCA_001537125.1	2880STDY5682916	Homo sapiens	blood	Human	United Kingdom	2006	Serratia marcescens	Serratia marcescens	9	2	Sanger Pathogens Assembly Pipeline	Unknown	5289673	21	59.92	NA	SAMEA2273988	PRJEB5065	NCBI	10.1101/gr.205245.116
GCA_001537145.1_12082_2_28_genomic	GCA_001537145.1	2880STDY5682819	Homo sapiens	blood	Human	United Kingdom	2002	Serratia marcescens	Serratia marcescens	9	2	Sanger Pathogens Assembly Pipeline	Unknown	5368150	16	59.68	NA	SAMEA2273892	PRJEB5065	NCBI	10.1101/gr.205245.116
GCA_001537165.1_12082_5_44_genomic	GCA_001537165.1	2880STDY5682944	Homo sapiens	blood	Human	United Kingdom	2007	Serratia marcescens	Serratia marcescens	9	2	Sanger Pathogens Assembly Pipeline	Unknown	5297270	28	59.94	NA	SAMEA2274016	PRJEB5065	NCBI	10.1101/gr.205245.116
GCA_001537185.1_12082_3_26_genomic	GCA_001537185.1	2880STDY5682924	Homo sapiens	blood	Human	United Kingdom	2006	Serratia marcescens	Serratia marcescens	9	2	Sanger Pathogens Assembly Pipeline	Unknown	5125337	14	59.98	NA	SAMEA2273996	PRJEB5065	NCBI	10.1101/gr.205245.116
GCA_001537205.1_12082_2_37_genomic	GCA_001537205.1	2880STDY5682828	Homo sapiens	blood	Human	United Kingdom	2002	Serratia marcescens	Serratia marcescens	12	2	Sanger Pathogens Assembly Pipeline	Unknown	5230461	25	59.83	NA	SAMEA2273901	PRJEB5065	NCBI	10.1101/gr.205245.116
GCA_001537225.1_12082_2_72_genomic	GCA_001537225.1	2880STDY5682866	Homo sapiens	blood	Human	United Kingdom	2004	Serratia marcescens	Serratia marcescens	9	2	Sanger Pathogens Assembly Pipeline	Unknown	5275660	28	59.94	NA	SAMEA2273939	PRJEB5065	NCBI	10.1101/gr.205245.116
GCA_001537245.1_12082_2_77_genomic	GCA_001537245.1	2880STDY5682871	Homo sapiens	blood	Human	United Kingdom	2004	Serratia marcescens	Serratia marcescens	12	2	Sanger Pathogens Assembly Pipeline	Unknown	5128803	24	59.9	NA	SAMEA2273944	PRJEB5065	NCBI	10.1101/gr.205245.116
GCA_001537265.1_12082_3_3_genomic	GCA_001537265.1	2880STDY5682895	Homo sapiens	blood	Human	United Kingdom	2005	Serratia sp. 2880STDY5682895	Serratia marcescens	9	2	Sanger Pathogens Assembly Pipeline	Unknown	5072109	14	60.07	NA	SAMEA2273968	PRJEB5065	NCBI	10.1101/gr.205245.116
GCA_001537285.1_12045_8_16_genomic	GCA_001537285.1	2880STDY5683022	Homo sapiens	blood	Human	United Kingdom	2011	Serratia marcescens	Serratia marcescens	9	2	Sanger Pathogens Assembly Pipeline	Unknown	5050530	11	60.05	NA	SAMEA2274092	PRJEB5065	NCBI	10.1101/gr.205245.116
GCA_001537305.1_12082_5_41_genomic	GCA_001537305.1	2880STDY5682930	Homo sapiens	blood	Human	United Kingdom	2007	Serratia marcescens	Serratia marcescens	9	2	Sanger Pathogens Assembly Pipeline	Unknown	4992310	16	60.06	NA	SAMEA2274002	PRJEB5065	NCBI	10.1101/gr.205245.116
GCA_001537325.1_12082_2_53_genomic	GCA_001537325.1	2880STDY5682845	Homo sapiens	blood	Human	United Kingdom	2003	Serratia marcescens	Serratia marcescens	9	2	Sanger Pathogens Assembly Pipeline	Unknown	5203695	22	60.02	NA	SAMEA2273918	PRJEB5065	NCBI	10.1101/gr.205245.116
GCA_001537345.1_12082_2_78_genomic	GCA_001537345.1	2880STDY5682872	Homo sapiens	blood	Human	United Kingdom	2004	Serratia marcescens	Serratia marcescens	9	2	Sanger Pathogens Assembly Pipeline	Unknown	5130524	19	60.08	NA	SAMEA2273945	PRJEB5065	NCBI	10.1101/gr.205245.116
GCA_001537365.1_12082_3_5_genomic	GCA_001537365.1	2880STDY5682897	Homo sapiens	blood	Human	United Kingdom	2005	Serratia marcescens	Serratia marcescens	9	2	Sanger Pathogens Assembly Pipeline	Unknown	5083377	14	60.05	NA	SAMEA2273970	PRJEB5065	NCBI	10.1101/gr.205245.116
GCA_001537385.1_12082_3_2_genomic	GCA_001537385.1	2880STDY5682894	Homo sapiens	blood	Human	United Kingdom	2005	Serratia sp. 2880STDY5682894	Serratia marcescens	12	2	Sanger Pathogens Assembly Pipeline	Unknown	5176389	25	59.85	NA	SAMEA2273967	PRJEB5065	NCBI	10.1101/gr.205245.116
GCA_001537405.1_12045_8_26_genomic	GCA_001537405.1	2880STDY5683035	Homo sapiens	blood	Human	United Kingdom	2006	Serratia marcescens	Serratia marcescens	9	2	Sanger Pathogens Assembly Pipeline	Unknown	5051442	13	60.06	NA	SAMEA2274104	PRJEB5065	NCBI	10.1101/gr.205245.116
GCA_001537425.1_12082_2_48_genomic	GCA_001537425.1	2880STDY5682840	Homo sapiens	blood	Human	United Kingdom	2003	Serratia marcescens	Serratia marcescens	9	2	Sanger Pathogens Assembly Pipeline	Unknown	5109430	31	60.09	NA	SAMEA2273913	PRJEB5065	NCBI	10.1101/gr.205245.116
GCA_001537445.1_12045_8_9_genomic	GCA_001537445.1	2880STDY5683014	Homo sapiens	blood	Human	United Kingdom	2010	Serratia marcescens	Serratia marcescens	9	2	Sanger Pathogens Assembly Pipeline	Unknown	5167238	17	59.95	NA	SAMEA2274084	PRJEB5065	NCBI	10.1101/gr.205245.116
GCA_001537465.1_12082_2_82_genomic	GCA_001537465.1	2880STDY5682878	Homo sapiens	blood	Human	United Kingdom	2004	Serratia marcescens	Serratia marcescens	9	2	Sanger Pathogens Assembly Pipeline	Unknown	5082455	12	60.05	NA	SAMEA2273951	PRJEB5065	NCBI	10.1101/gr.205245.116
GCA_001537485.1_12082_2_75_genomic	GCA_001537485.1	2880STDY5682869	Homo sapiens	blood	Human	United Kingdom	2004	Serratia marcescens	Serratia marcescens	9	2	Sanger Pathogens Assembly Pipeline	Unknown	5010177	15	60.18	NA	SAMEA2273942	PRJEB5065	NCBI	10.1101/gr.205245.116
GCA_001537505.1_12082_5_35_genomic	GCA_001537505.1	2880STDY5682898	Homo sapiens	blood	Human	United Kingdom	2005	Serratia marcescens	Serratia marcescens	9	2	Sanger Pathogens Assembly Pipeline	Unknown	5168259	15	59.93	NA	SAMEA2273971	PRJEB5065	NCBI	10.1101/gr.205245.116
GCA_001537525.1_12082_2_25_genomic	GCA_001537525.1	2880STDY5682816	Homo sapiens	blood	Human	United Kingdom	2001	Serratia marcescens	Serratia marcescens	9	2	Sanger Pathogens Assembly Pipeline	Unknown	5337851	25	59.91	NA	SAMEA2273889	PRJEB5065	NCBI	10.1101/gr.205245.116
GCA_001537545.1_12082_3_18_genomic	GCA_001537545.1	2880STDY5682911	Homo sapiens	blood	Human	United Kingdom	2006	Serratia marcescens	Serratia marcescens	9	2	Sanger Pathogens Assembly Pipeline	Unknown	5368690	17	59.69	NA	SAMEA2273983	PRJEB5065	NCBI	10.1101/gr.205245.116
GCA_001537565.1_12045_8_25_genomic	GCA_001537565.1	2880STDY5683034	Homo sapiens	blood	Human	United Kingdom	2006	Serratia marcescens	Serratia marcescens	9	2	Sanger Pathogens Assembly Pipeline	Unknown	5466134	34	59.71	NA	SAMEA2274103	PRJEB5065	NCBI	10.1101/gr.205245.116
GCA_001537585.1_12082_3_71_genomic	GCA_001537585.1	2880STDY5682974	Homo sapiens	blood	Human	United Kingdom	2009	Serratia marcescens	Serratia marcescens	9	2	Sanger Pathogens Assembly Pipeline	Unknown	5053189	15	60.05	NA	SAMEA2274046	PRJEB5065	NCBI	10.1101/gr.205245.116
GCA_001537605.1_12082_2_59_genomic	GCA_001537605.1	2880STDY5682851	Homo sapiens	blood	Human	United Kingdom	2003	Serratia marcescens	Serratia marcescens	9	2	Sanger Pathogens Assembly Pipeline	Unknown	5011452	13	60.11	NA	SAMEA2273924	PRJEB5065	NCBI	10.1101/gr.205245.116
GCA_001537625.1_12082_3_27_genomic	GCA_001537625.1	2880STDY5682926	Homo sapiens	blood	Human	United Kingdom	2006	Serratia marcescens	Serratia marcescens	9	2	Sanger Pathogens Assembly Pipeline	Unknown	5088093	14	60.02	NA	SAMEA2273998	PRJEB5065	NCBI	10.1101/gr.205245.116
GCA_001537645.1_12082_2_39_genomic	GCA_001537645.1	2880STDY5682830	Homo sapiens	blood	Human	United Kingdom	2002	Serratia marcescens	Serratia marcescens	9	2	Sanger Pathogens Assembly Pipeline	Unknown	5217471	14	59.84	NA	SAMEA2273903	PRJEB5065	NCBI	10.1101/gr.205245.116
GCA_001537665.1_12082_2_85_genomic	GCA_001537665.1	2880STDY5682881	Homo sapiens	blood	Human	United Kingdom	2004	Serratia marcescens	Serratia marcescens	9	2	Sanger Pathogens Assembly Pipeline	Unknown	5167663	17	59.92	NA	SAMEA2273954	PRJEB5065	NCBI	10.1101/gr.205245.116
GCA_001537685.1_12082_5_32_genomic	GCA_001537685.1	2880STDY5682853	Homo sapiens	blood	Human	United Kingdom	2003	Serratia marcescens	Serratia marcescens	9	2	Sanger Pathogens Assembly Pipeline	Unknown	5083475	15	60.05	NA	SAMEA2273926	PRJEB5065	NCBI	10.1101/gr.205245.116
GCA_001537705.1_12082_3_82_genomic	GCA_001537705.1	2880STDY5682986	Homo sapiens	blood	Human	United Kingdom	2009	Serratia marcescens	Serratia marcescens	9	2	Sanger Pathogens Assembly Pipeline	Unknown	5198532	21	59.88	NA	SAMEA2274058	PRJEB5065	NCBI	10.1101/gr.205245.116
GCA_001537725.1_12082_3_7_genomic	GCA_001537725.1	2880STDY5682900	Homo sapiens	blood	Human	United Kingdom	2005	Serratia marcescens	Serratia marcescens	12	2	Sanger Pathogens Assembly Pipeline	Unknown	5098449	82	59.56	NA	SAMEA2273973	PRJEB5065	NCBI	10.1101/gr.205245.116
GCA_001537745.1_12082_3_95_genomic	GCA_001537745.1	2880STDY5683003	Homo sapiens	blood	Human	United Kingdom	2010	Serratia marcescens	Serratia marcescens	12	2	Sanger Pathogens Assembly Pipeline	Unknown	5128686	31	59.9	NA	SAMEA2274075	PRJEB5065	NCBI	10.1101/gr.205245.116
GCA_001537765.1_12082_2_29_genomic	GCA_001537765.1	2880STDY5682820	Homo sapiens	blood	Human	United Kingdom	2002	Serratia marcescens	Serratia marcescens	9	2	Sanger Pathogens Assembly Pipeline	Unknown	5011332	15	60.18	NA	SAMEA2273893	PRJEB5065	NCBI	10.1101/gr.205245.116
GCA_001537785.1_12045_8_1_genomic	GCA_001537785.1	2880STDY5683006	Homo sapiens	blood	Human	United Kingdom	2010	Serratia marcescens	Serratia marcescens	9	2	Sanger Pathogens Assembly Pipeline	Unknown	5204341	22	60.03	NA	SAMEA2274077	PRJEB5065	NCBI	10.1101/gr.205245.116
GCA_001537805.1_12082_5_51_genomic	GCA_001537805.1	2880STDY5683016	Homo sapiens	blood	Human	United Kingdom	2010	Serratia marcescens	Serratia marcescens	9	2	Sanger Pathogens Assembly Pipeline	Unknown	5008681	17	60.11	NA	SAMEA2274086	PRJEB5065	NCBI	10.1101/gr.205245.116
GCA_001537825.1_12045_8_21_genomic	GCA_001537825.1	2880STDY5683030	Homo sapiens	blood	Human	United Kingdom	2003	Serratia marcescens	Serratia marcescens	9	2	Sanger Pathogens Assembly Pipeline	Unknown	5010350	13	60.18	NA	SAMEA2274099	PRJEB5065	NCBI	10.1101/gr.205245.116
GCA_001537845.1_12082_2_32_genomic	GCA_001537845.1	2880STDY5682823	Homo sapiens	blood	Human	United Kingdom	2002	Serratia marcescens	Serratia marcescens	9	2	Sanger Pathogens Assembly Pipeline	Unknown	5053360	18	60.05	NA	SAMEA2273896	PRJEB5065	NCBI	10.1101/gr.205245.116
GCA_001537865.1_12082_5_46_genomic	GCA_001537865.1	2880STDY5682949	Homo sapiens	blood	Human	United Kingdom	2007	Serratia marcescens	Serratia marcescens	9	2	Sanger Pathogens Assembly Pipeline	Unknown	5300113	24	59.93	NA	SAMEA2274021	PRJEB5065	NCBI	10.1101/gr.205245.116
GCA_001537885.1_12082_2_34_genomic	GCA_001537885.1	2880STDY5682825	Homo sapiens	blood	Human	United Kingdom	2002	Serratia marcescens	Serratia marcescens	9	2	Sanger Pathogens Assembly Pipeline	Unknown	5010448	20	60.18	NA	SAMEA2273898	PRJEB5065	NCBI	10.1101/gr.205245.116
GCA_001537905.1_12082_5_34_genomic	GCA_001537905.1	2880STDY5682876	Homo sapiens	blood	Human	United Kingdom	2004	Serratia marcescens	Serratia marcescens	9	2	Sanger Pathogens Assembly Pipeline	Unknown	5056306	16	60.09	NA	SAMEA2273949	PRJEB5065	NCBI	10.1101/gr.205245.116
GCA_001537925.1_12082_3_89_genomic	GCA_001537925.1	2880STDY5682995	Homo sapiens	blood	Human	United Kingdom	2010	Serratia marcescens	Serratia marcescens	9	2	Sanger Pathogens Assembly Pipeline	Unknown	5368447	16	59.69	NA	SAMEA2274067	PRJEB5065	NCBI	10.1101/gr.205245.116
GCA_001538005.1_12082_3_46_genomic	GCA_001538005.1	2880STDY5682947	Homo sapiens	blood	Human	United Kingdom	2007	Serratia marcescens	Serratia marcescens	9	2	Sanger Pathogens Assembly Pipeline	Unknown	5165393	18	59.94	NA	SAMEA2274019	PRJEB5065	NCBI	10.1101/gr.205245.116
GCA_001538115.1_12082_3_68_genomic	GCA_001538115.1	2880STDY5682971	Homo sapiens	blood	Human	United Kingdom	2009	Serratia marcescens	Serratia marcescens	9	2	Sanger Pathogens Assembly Pipeline	Unknown	5183830	30	60.07	NA	SAMEA2274043	PRJEB5065	NCBI	10.1101/gr.205245.116
GCA_001538195.1_12045_8_14_genomic	GCA_001538195.1	2880STDY5683020	Homo sapiens	blood	Human	United Kingdom	2011	Serratia marcescens	Serratia marcescens	9	2	Sanger Pathogens Assembly Pipeline	Unknown	5231572	22	59.82	NA	SAMEA2274090	PRJEB5065	NCBI	10.1101/gr.205245.116
GCA_001538275.1_12082_5_36_genomic	GCA_001538275.1	2880STDY5682912	Homo sapiens	blood	Human	United Kingdom	2006	Serratia marcescens	Serratia marcescens	9	2	Sanger Pathogens Assembly Pipeline	Unknown	5011395	19	60.18	NA	SAMEA2273984	PRJEB5065	NCBI	10.1101/gr.205245.116
GCA_001538325.1_12082_5_42_genomic	GCA_001538325.1	2880STDY5682939	Homo sapiens	blood	Human	United Kingdom	2007	Serratia marcescens	Serratia marcescens	9	2	Sanger Pathogens Assembly Pipeline	Unknown	5212253	21	59.89	NA	SAMEA2274011	PRJEB5065	NCBI	10.1101/gr.205245.116
GCA_001538345.1_12082_2_92_genomic	GCA_001538345.1	2880STDY5682888	Homo sapiens	blood	Human	United Kingdom	2005	Serratia marcescens	Serratia marcescens	9	2	Sanger Pathogens Assembly Pipeline	Unknown	5275068	24	59.98	NA	SAMEA2273961	PRJEB5065	NCBI	10.1101/gr.205245.116
GCA_001538365.1_12082_2_91_genomic	GCA_001538365.1	2880STDY5682887	Homo sapiens	blood	Human	United Kingdom	2005	Serratia marcescens	Serratia marcescens	9	2	Sanger Pathogens Assembly Pipeline	Unknown	5237665	20	60.01	NA	SAMEA2273960	PRJEB5065	NCBI	10.1101/gr.205245.116
GCA_001538385.1_12082_5_30_genomic	GCA_001538385.1	2880STDY5682835	Homo sapiens	blood	Human	United Kingdom	2002	Serratia marcescens	Serratia marcescens	9	2	Sanger Pathogens Assembly Pipeline	Unknown	5048609	15	60.01	NA	SAMEA2273908	PRJEB5065	NCBI	10.1101/gr.205245.116
GCA_001538405.1_12082_3_65_genomic	GCA_001538405.1	2880STDY5682968	Homo sapiens	blood	Human	United Kingdom	2009	Serratia marcescens	Serratia marcescens	9	2	Sanger Pathogens Assembly Pipeline	Unknown	5007729	17	60.18	NA	SAMEA2274040	PRJEB5065	NCBI	10.1101/gr.205245.116
GCA_001538425.1_12082_2_74_genomic	GCA_001538425.1	2880STDY5682868	Homo sapiens	blood	Human	United Kingdom	2004	Serratia marcescens	Serratia marcescens	9	2	Sanger Pathogens Assembly Pipeline	Unknown	5009388	12	60.11	NA	SAMEA2273941	PRJEB5065	NCBI	10.1101/gr.205245.116
GCA_001538445.1_12082_2_56_genomic	GCA_001538445.1	2880STDY5682848	Homo sapiens	blood	Human	United Kingdom	2003	Serratia marcescens	Serratia marcescens	9	2	Sanger Pathogens Assembly Pipeline	Unknown	5298511	26	59.85	NA	SAMEA2273921	PRJEB5065	NCBI	10.1101/gr.205245.116
GCA_001538465.1_12045_8_5_genomic	GCA_001538465.1	2880STDY5683010	Homo sapiens	blood	Human	United Kingdom	2010	Serratia marcescens	Serratia marcescens	9	2	Sanger Pathogens Assembly Pipeline	Unknown	5167735	16	59.94	NA	SAMEA2274081	PRJEB5065	NCBI	10.1101/gr.205245.116
GCA_001538485.1_12045_8_15_genomic	GCA_001538485.1	2880STDY5683021	Homo sapiens	blood	Human	United Kingdom	2011	Serratia marcescens	Serratia marcescens	12	2	Sanger Pathogens Assembly Pipeline	Unknown	5221867	35	59.8	NA	SAMEA2274091	PRJEB5065	NCBI	10.1101/gr.205245.116
GCA_001538505.1_12082_3_45_genomic	GCA_001538505.1	2880STDY5682945	Homo sapiens	blood	Human	United Kingdom	2007	Serratia marcescens	Serratia marcescens	9	2	Sanger Pathogens Assembly Pipeline	Unknown	5003344	17	60.11	NA	SAMEA2274017	PRJEB5065	NCBI	10.1101/gr.205245.116
GCA_001538525.1_12082_2_33_genomic	GCA_001538525.1	2880STDY5682824	Homo sapiens	blood	Human	United Kingdom	2002	Serratia marcescens	Serratia marcescens	9	2	Sanger Pathogens Assembly Pipeline	Unknown	5106997	33	60.09	NA	SAMEA2273897	PRJEB5065	NCBI	10.1101/gr.205245.116
GCA_001538545.1_12045_8_11_genomic	GCA_001538545.1	2880STDY5683017	Homo sapiens	blood	Human	United Kingdom	2010	Serratia marcescens	Serratia marcescens	9	2	Sanger Pathogens Assembly Pipeline	Unknown	5168869	25	60.07	NA	SAMEA2274087	PRJEB5065	NCBI	10.1101/gr.205245.116
GCA_001538565.1_12082_3_96_genomic	GCA_001538565.1	2880STDY5683004	Homo sapiens	blood	Human	United Kingdom	2010	Serratia marcescens	Serratia marcescens	9	2	Sanger Pathogens Assembly Pipeline	Unknown	5285069	29	59.77	NA	SAMEA2274076	PRJEB5065	NCBI	10.1101/gr.205245.116
GCA_001538585.1_12082_3_75_genomic	GCA_001538585.1	2880STDY5682979	Homo sapiens	blood	Human	United Kingdom	2009	Serratia marcescens	Serratia marcescens	9	2	Sanger Pathogens Assembly Pipeline	Unknown	5388402	22	59.81	NA	SAMEA2274051	PRJEB5065	NCBI	10.1101/gr.205245.116
GCA_001538605.1_12082_2_30_genomic	GCA_001538605.1	2880STDY5682822	Homo sapiens	blood	Human	United Kingdom	2002	Serratia marcescens	Serratia marcescens	9	2	Sanger Pathogens Assembly Pipeline	Unknown	5219725	21	59.71	NA	SAMEA2273895	PRJEB5065	NCBI	10.1101/gr.205245.116
GCA_001538625.1_12082_2_44_genomic	GCA_001538625.1	2880STDY5682836	Homo sapiens	blood	Human	United Kingdom	2002	Serratia marcescens	Serratia marcescens	9	2	Sanger Pathogens Assembly Pipeline	Unknown	5104262	15	59.95	NA	SAMEA2273909	PRJEB5065	NCBI	10.1101/gr.205245.116
GCA_001538645.1_12082_3_15_genomic	GCA_001538645.1	2880STDY5682907	Homo sapiens	blood	Human	United Kingdom	2006	Serratia marcescens	Serratia marcescens	9	2	Sanger Pathogens Assembly Pipeline	Unknown	5273455	22	59.98	NA	SAMEA2273980	PRJEB5065	NCBI	10.1101/gr.205245.116
GCA_001538665.1_12082_5_47_genomic	GCA_001538665.1	2880STDY5682975	Homo sapiens	blood	Human	United Kingdom	2009	Serratia marcescens	Serratia marcescens	9	2	Sanger Pathogens Assembly Pipeline	Unknown	5108928	30	60.1	NA	SAMEA2274047	PRJEB5065	NCBI	10.1101/gr.205245.116
GCA_001538685.1_12082_3_64_genomic	GCA_001538685.1	2880STDY5682967	Homo sapiens	blood	Human	United Kingdom	2008	Serratia marcescens	Serratia marcescens	9	2	Sanger Pathogens Assembly Pipeline	Unknown	5007299	16	60.18	NA	SAMEA2274039	PRJEB5065	NCBI	10.1101/gr.205245.116
GCA_001538705.1_12045_8_23_genomic	GCA_001538705.1	2880STDY5683032	Homo sapiens	blood	Human	United Kingdom	2006	Serratia marcescens	Serratia marcescens	9	2	Sanger Pathogens Assembly Pipeline	Unknown	5369891	16	59.68	NA	SAMEA2274101	PRJEB5065	NCBI	10.1101/gr.205245.116
GCA_001538725.1_12082_2_60_genomic	GCA_001538725.1	2880STDY5682852	Homo sapiens	blood	Human	United Kingdom	2003	Serratia marcescens	Serratia marcescens	9	2	Sanger Pathogens Assembly Pipeline	Unknown	5011332	15	60.11	NA	SAMEA2273925	PRJEB5065	NCBI	10.1101/gr.205245.116
GCA_001538745.1_12082_3_35_genomic	GCA_001538745.1	2880STDY5682934	Homo sapiens	blood	Human	United Kingdom	2007	Serratia marcescens	Serratia marcescens	9	2	Sanger Pathogens Assembly Pipeline	Unknown	5376142	18	59.67	NA	SAMEA2274006	PRJEB5065	NCBI	10.1101/gr.205245.116
GCA_001538765.1_12082_2_35_genomic	GCA_001538765.1	2880STDY5682826	Homo sapiens	blood	Human	United Kingdom	2002	Serratia marcescens	Serratia marcescens	9	2	Sanger Pathogens Assembly Pipeline	Unknown	5154320	16	59.94	NA	SAMEA2273899	PRJEB5065	NCBI	10.1101/gr.205245.116
GCA_001538785.1_12045_8_18_genomic	GCA_001538785.1	2880STDY5683025	Homo sapiens	blood	Human	United Kingdom	2011	Serratia marcescens	Serratia marcescens	12	2	Sanger Pathogens Assembly Pipeline	Unknown	5719427	139	59.07	NA	SAMEA2274095	PRJEB5065	NCBI	10.1101/gr.205245.116
GCA_001538805.1_12082_2_55_genomic	GCA_001538805.1	2880STDY5682847	Homo sapiens	blood	Human	United Kingdom	2003	Serratia marcescens	Serratia marcescens	9	2	Sanger Pathogens Assembly Pipeline	Unknown	5327582	26	59.88	NA	SAMEA2273920	PRJEB5065	NCBI	10.1101/gr.205245.116
GCA_001538825.1_12082_2_87_genomic	GCA_001538825.1	2880STDY5682883	Homo sapiens	blood	Human	United Kingdom	2004	Serratia marcescens	Serratia marcescens	9	2	Sanger Pathogens Assembly Pipeline	Unknown	5142373	16	59.98	NA	SAMEA2273956	PRJEB5065	NCBI	10.1101/gr.205245.116
GCA_001538845.1_12082_3_90_genomic	GCA_001538845.1	2880STDY5682996	Homo sapiens	blood	Human	United Kingdom	2010	Serratia marcescens	Serratia marcescens	9	2	Sanger Pathogens Assembly Pipeline	Unknown	5009659	16	60.18	NA	SAMEA2274068	PRJEB5065	NCBI	10.1101/gr.205245.116
GCA_001538865.1_12082_3_87_genomic	GCA_001538865.1	2880STDY5682993	Homo sapiens	blood	Human	United Kingdom	2010	Serratia marcescens	Serratia marcescens	9	2	Sanger Pathogens Assembly Pipeline	Unknown	5009919	16	60.11	NA	SAMEA2274065	PRJEB5065	NCBI	10.1101/gr.205245.116
GCA_001538885.1_12082_3_32_genomic	GCA_001538885.1	2880STDY5682931	Homo sapiens	blood	Human	United Kingdom	2007	Serratia marcescens	Serratia marcescens	9	2	Sanger Pathogens Assembly Pipeline	Unknown	5313406	23	59.93	NA	SAMEA2274003	PRJEB5065	NCBI	10.1101/gr.205245.116
GCA_001538905.1_12082_2_23_genomic	GCA_001538905.1	2880STDY5682814	Homo sapiens	blood	Human	United Kingdom	2001	Serratia marcescens	Serratia marcescens	9	2	Sanger Pathogens Assembly Pipeline	Unknown	5363388	28	59.91	NA	SAMEA2273887	PRJEB5065	NCBI	10.1101/gr.205245.116
GCA_001538925.1_12082_3_9_genomic	GCA_001538925.1	2880STDY5682901	Homo sapiens	blood	Human	United Kingdom	2005	Serratia marcescens	Serratia marcescens	9	2	Sanger Pathogens Assembly Pipeline	Unknown	5148857	31	60.02	NA	SAMEA2273974	PRJEB5065	NCBI	10.1101/gr.205245.116
GCA_001538945.1_12082_3_34_genomic	GCA_001538945.1	2880STDY5682933	Homo sapiens	blood	Human	United Kingdom	2007	Serratia marcescens	Serratia marcescens	9	2	Sanger Pathogens Assembly Pipeline	Unknown	5181682	16	59.86	NA	SAMEA2274005	PRJEB5065	NCBI	10.1101/gr.205245.116
GCA_001538965.1_12082_3_39_genomic	GCA_001538965.1	2880STDY5682938	Homo sapiens	blood	Human	United Kingdom	2007	Serratia marcescens	Serratia marcescens	9	2	Sanger Pathogens Assembly Pipeline	Unknown	5107414	16	59.93	NA	SAMEA2274010	PRJEB5065	NCBI	10.1101/gr.205245.116
GCA_001538985.1_12045_8_27_genomic	GCA_001538985.1	2880STDY5683036	Homo sapiens	blood	Human	United Kingdom	2006	Serratia marcescens	Serratia marcescens	9	2	Sanger Pathogens Assembly Pipeline	Unknown	5002818	16	60.08	NA	SAMEA2274105	PRJEB5065	NCBI	10.1101/gr.205245.116
GCA_001539005.1_12082_5_33_genomic	GCA_001539005.1	2880STDY5682873	Homo sapiens	blood	Human	United Kingdom	2004	Serratia marcescens	Serratia marcescens	12	2	Sanger Pathogens Assembly Pipeline	Unknown	5128342	28	59.9	NA	SAMEA2273946	PRJEB5065	NCBI	10.1101/gr.205245.116
GCA_001539025.1_12082_2_27_genomic	GCA_001539025.1	2880STDY5682818	Homo sapiens	blood	Human	United Kingdom	2002	Serratia marcescens	Serratia marcescens	9	2	Sanger Pathogens Assembly Pipeline	Unknown	5369317	14	59.68	NA	SAMEA2273891	PRJEB5065	NCBI	10.1101/gr.205245.116
GCA_001539045.1_12082_3_36_genomic	GCA_001539045.1	2880STDY5682935	Homo sapiens	blood	Human	United Kingdom	2007	Serratia marcescens	Serratia marcescens	12	2	Sanger Pathogens Assembly Pipeline	Unknown	5567855	144	58.75	NA	SAMEA2274007	PRJEB5065	NCBI	10.1101/gr.205245.116
GCA_001539065.1_12082_5_48_genomic	GCA_001539065.1	2880STDY5682988	Homo sapiens	blood	Human	United Kingdom	2010	Serratia marcescens	Serratia marcescens	12	2	Sanger Pathogens Assembly Pipeline	Unknown	5102104	14	60.03	NA	SAMEA2274060	PRJEB5065	NCBI	10.1101/gr.205245.116
GCA_001539085.1_12082_3_12_genomic	GCA_001539085.1	2880STDY5682904	Homo sapiens	blood	Human	United Kingdom	2005	Serratia marcescens	Serratia marcescens	9	2	Sanger Pathogens Assembly Pipeline	Unknown	5243350	21	59.83	NA	SAMEA2273977	PRJEB5065	NCBI	10.1101/gr.205245.116
GCA_001539105.1_12045_8_10_genomic	GCA_001539105.1	2880STDY5683015	Homo sapiens	blood	Human	United Kingdom	2010	Serratia marcescens	Serratia marcescens	9	2	Sanger Pathogens Assembly Pipeline	Unknown	5145069	28	60.04	NA	SAMEA2274085	PRJEB5065	NCBI	10.1101/gr.205245.116
GCA_001539125.1_12045_8_6_genomic	GCA_001539125.1	2880STDY5683011	Homo sapiens	blood	Human	United Kingdom	2010	Serratia marcescens	Serratia marcescens	9	2	Sanger Pathogens Assembly Pipeline	Unknown	5166751	14	59.95	NA	SAMEA2274082	PRJEB5065	NCBI	10.1101/gr.205245.116
GCA_001539145.1_12082_3_16_genomic	GCA_001539145.1	2880STDY5682908	Homo sapiens	blood	Human	United Kingdom	2006	Serratia marcescens	Serratia marcescens	9	2	Sanger Pathogens Assembly Pipeline	Unknown	5305921	27	59.91	NA	SAMEA2273981	PRJEB5065	NCBI	10.1101/gr.205245.116
GCA_001539185.1_12045_8_4_genomic	GCA_001539185.1	2880STDY5683009	Homo sapiens	blood	Human	United Kingdom	2010	Serratia marcescens	Serratia marcescens	9	2	Sanger Pathogens Assembly Pipeline	Unknown	4976108	17	60.16	NA	SAMEA2274080	PRJEB5065	NCBI	10.1101/gr.205245.116
GCA_001539205.1_12082_3_59_genomic	GCA_001539205.1	2880STDY5682962	Homo sapiens	blood	Human	United Kingdom	2008	Serratia marcescens	Serratia marcescens	9	2	Sanger Pathogens Assembly Pipeline	Unknown	5205491	19	59.87	NA	SAMEA2274034	PRJEB5065	NCBI	10.1101/gr.205245.116
GCA_001539225.1_12045_8_7_genomic	GCA_001539225.1	2880STDY5683013	Homo sapiens	blood	Human	United Kingdom	2010	Serratia marcescens	Serratia marcescens	9	2	Sanger Pathogens Assembly Pipeline	Unknown	5156629	23	60.09	NA	SAMEA2274083	PRJEB5065	NCBI	10.1101/gr.205245.116
GCA_001539245.1_12082_3_24_genomic	GCA_001539245.1	2880STDY5682921	Homo sapiens	blood	Human	United Kingdom	2006	Serratia marcescens	Serratia marcescens	9	2	Sanger Pathogens Assembly Pipeline	Unknown	5094654	15	60.07	NA	SAMEA2273993	PRJEB5065	NCBI	10.1101/gr.205245.116
GCA_001539265.1_12082_2_61_genomic	GCA_001539265.1	2880STDY5682854	Homo sapiens	blood	Human	United Kingdom	2003	Serratia marcescens	Serratia marcescens	9	2	Sanger Pathogens Assembly Pipeline	Unknown	5097184	16	59.98	NA	SAMEA2273927	PRJEB5065	NCBI	10.1101/gr.205245.116
GCA_001539285.1_12082_3_37_genomic	GCA_001539285.1	2880STDY5682936	Homo sapiens	blood	Human	United Kingdom	2007	Serratia marcescens	Serratia marcescens	9	2	Sanger Pathogens Assembly Pipeline	Unknown	5108369	34	60.09	NA	SAMEA2274008	PRJEB5065	NCBI	10.1101/gr.205245.116
GCA_001539305.1_12045_8_2_genomic	GCA_001539305.1	2880STDY5683007	Homo sapiens	blood	Human	United Kingdom	2010	Serratia marcescens	Serratia marcescens	12	2	Sanger Pathogens Assembly Pipeline	Unknown	5127698	23	59.9	NA	SAMEA2274078	PRJEB5065	NCBI	10.1101/gr.205245.116
GCA_001539325.1_12082_3_53_genomic	GCA_001539325.1	2880STDY5682956	Homo sapiens	blood	Human	United Kingdom	2008	Serratia marcescens	Serratia marcescens	9	2	Sanger Pathogens Assembly Pipeline	Unknown	5213093	12	59.83	NA	SAMEA2274028	PRJEB5065	NCBI	10.1101/gr.205245.116
GCA_001539345.1_12082_2_88_genomic	GCA_001539345.1	2880STDY5682884	Homo sapiens	blood	Human	United Kingdom	2004	Serratia marcescens	Serratia marcescens	9	2	Sanger Pathogens Assembly Pipeline	Unknown	5147945	31	60.02	NA	SAMEA2273957	PRJEB5065	NCBI	10.1101/gr.205245.116
GCA_001539365.1_12082_2_58_genomic	GCA_001539365.1	2880STDY5682850	Homo sapiens	blood	Human	United Kingdom	2003	Serratia marcescens	Serratia marcescens	9	2	Sanger Pathogens Assembly Pipeline	Unknown	5296864	28	59.75	NA	SAMEA2273923	PRJEB5065	NCBI	10.1101/gr.205245.116
GCA_001539385.1_12082_3_19_genomic	GCA_001539385.1	2880STDY5682913	Homo sapiens	blood	Human	United Kingdom	2006	Serratia marcescens	Serratia marcescens	9	2	Sanger Pathogens Assembly Pipeline	Unknown	5155192	15	59.93	NA	SAMEA2273985	PRJEB5065	NCBI	10.1101/gr.205245.116
GCA_001539405.1_12082_3_38_genomic	GCA_001539405.1	2880STDY5682937	Homo sapiens	blood	Human	United Kingdom	2007	Serratia marcescens	Serratia marcescens	9	2	Sanger Pathogens Assembly Pipeline	Unknown	5243580	24	59.98	NA	SAMEA2274009	PRJEB5065	NCBI	10.1101/gr.205245.116
GCA_001539425.1_12082_2_81_genomic	GCA_001539425.1	2880STDY5682877	Homo sapiens	blood	Human	United Kingdom	2004	Serratia marcescens	Serratia marcescens	9	2	Sanger Pathogens Assembly Pipeline	Unknown	5117800	14	59.98	NA	SAMEA2273950	PRJEB5065	NCBI	10.1101/gr.205245.116
GCA_001539445.1_12082_3_62_genomic	GCA_001539445.1	2880STDY5682965	Homo sapiens	blood	Human	United Kingdom	2008	Serratia marcescens	Serratia marcescens	13	2	Sanger Pathogens Assembly Pipeline	Unknown	5162571	15	59.36	NA	SAMEA2274037	PRJEB5065	NCBI	10.1101/gr.205245.116
GCA_001539465.1_12082_5_50_genomic	GCA_001539465.1	2880STDY5683000	Homo sapiens	blood	Human	United Kingdom	2010	Serratia marcescens	Serratia marcescens	9	2	Sanger Pathogens Assembly Pipeline	Unknown	5211265	35	59.96	NA	SAMEA2274072	PRJEB5065	NCBI	10.1101/gr.205245.116
GCA_001539485.1_12045_8_3_genomic	GCA_001539485.1	2880STDY5683008	Homo sapiens	blood	Human	United Kingdom	2010	Serratia marcescens	Serratia marcescens	9	2	Sanger Pathogens Assembly Pipeline	Unknown	5213647	16	59.82	NA	SAMEA2274079	PRJEB5065	NCBI	10.1101/gr.205245.116
GCA_001539505.1_12082_2_40_genomic	GCA_001539505.1	2880STDY5682831	Homo sapiens	blood	Human	United Kingdom	2002	Serratia marcescens	Serratia marcescens	9	2	Sanger Pathogens Assembly Pipeline	Unknown	5217336	16	59.84	NA	SAMEA2273904	PRJEB5065	NCBI	10.1101/gr.205245.116
GCA_001539525.1_12082_5_52_genomic	GCA_001539525.1	2880STDY5683027	Homo sapiens	blood	Human	United Kingdom	2009	Serratia marcescens	Serratia marcescens	9	2	Sanger Pathogens Assembly Pipeline	Unknown	5201064	23	60.02	NA	SAMEA2274097	PRJEB5065	NCBI	10.1101/gr.205245.116
GCA_001539545.1_12082_3_50_genomic	GCA_001539545.1	2880STDY5682953	Homo sapiens	blood	Human	United Kingdom	2008	Serratia marcescens	Serratia marcescens	9	2	Sanger Pathogens Assembly Pipeline	Unknown	5358144	30	59.86	NA	SAMEA2274025	PRJEB5065	NCBI	10.1101/gr.205245.116
GCA_001539565.1_12082_3_1_genomic	GCA_001539565.1	2880STDY5682893	Homo sapiens	blood	Human	United Kingdom	2005	Serratia marcescens	Serratia marcescens	9	2	Sanger Pathogens Assembly Pipeline	Unknown	5201132	23	60.02	NA	SAMEA2273966	PRJEB5065	NCBI	10.1101/gr.205245.116
GCA_001539585.1_12082_2_69_genomic	GCA_001539585.1	2880STDY5682863	Homo sapiens	blood	Human	United Kingdom	2004	Serratia marcescens	Serratia marcescens	9	2	Sanger Pathogens Assembly Pipeline	Unknown	5367873	16	59.68	NA	SAMEA2273936	PRJEB5065	NCBI	10.1101/gr.205245.116
GCA_001539605.1_12082_3_80_genomic	GCA_001539605.1	2880STDY5682984	Homo sapiens	blood	Human	United Kingdom	2009	Serratia marcescens	Serratia marcescens	9	2	Sanger Pathogens Assembly Pipeline	Unknown	5181773	14	59.98	NA	SAMEA2274056	PRJEB5065	NCBI	10.1101/gr.205245.116
GCA_001539625.1_12082_3_44_genomic	GCA_001539625.1	2880STDY5682943	Homo sapiens	blood	Human	United Kingdom	2007	Serratia marcescens	Serratia marcescens	9	2	Sanger Pathogens Assembly Pipeline	Unknown	5331637	27	59.68	NA	SAMEA2274015	PRJEB5065	NCBI	10.1101/gr.205245.116
GCA_001539645.1_12082_2_46_genomic	GCA_001539645.1	2880STDY5682838	Homo sapiens	blood	Human	United Kingdom	2003	Serratia marcescens	Serratia marcescens	9	2	Sanger Pathogens Assembly Pipeline	Unknown	5010746	15	60.18	NA	SAMEA2273911	PRJEB5065	NCBI	10.1101/gr.205245.116
GCA_001539665.1_12082_3_51_genomic	GCA_001539665.1	2880STDY5682954	Homo sapiens	blood	Human	United Kingdom	2008	Serratia marcescens	Serratia marcescens	9	2	Sanger Pathogens Assembly Pipeline	Unknown	5009046	16	60.11	NA	SAMEA2274026	PRJEB5065	NCBI	10.1101/gr.205245.116
GCA_001539685.1_12082_3_79_genomic	GCA_001539685.1	2880STDY5682983	Homo sapiens	blood	Human	United Kingdom	2009	Serratia marcescens	Serratia marcescens	9	2	Sanger Pathogens Assembly Pipeline	Unknown	5172212	21	60.02	NA	SAMEA2274055	PRJEB5065	NCBI	10.1101/gr.205245.116
GCA_001539705.1_12082_2_51_genomic	GCA_001539705.1	2880STDY5682843	Homo sapiens	blood	Human	United Kingdom	2003	Serratia marcescens	Serratia marcescens	9	2	Sanger Pathogens Assembly Pipeline	Unknown	5201209	23	60.03	NA	SAMEA2273916	PRJEB5065	NCBI	10.1101/gr.205245.116
GCA_001539725.1_12082_2_47_genomic	GCA_001539725.1	2880STDY5682839	Homo sapiens	blood	Human	United Kingdom	2003	Serratia marcescens	Serratia marcescens	9	2	Sanger Pathogens Assembly Pipeline	Unknown	5184848	18	59.85	NA	SAMEA2273912	PRJEB5065	NCBI	10.1101/gr.205245.116
GCA_001539745.1_12082_2_93_genomic	GCA_001539745.1	2880STDY5682889	Homo sapiens	blood	Human	United Kingdom	2005	Serratia marcescens	Serratia marcescens	9	2	Sanger Pathogens Assembly Pipeline	Unknown	5009694	17	60.11	NA	SAMEA2273962	PRJEB5065	NCBI	10.1101/gr.205245.116
GCA_001539765.1_12082_2_65_genomic	GCA_001539765.1	2880STDY5682858	Homo sapiens	blood	Human	United Kingdom	2003	Serratia marcescens	Serratia marcescens	9	2	Sanger Pathogens Assembly Pipeline	Unknown	5106299	13	60.05	NA	SAMEA2273931	PRJEB5065	NCBI	10.1101/gr.205245.116
GCA_001539785.1_12082_2_36_genomic	GCA_001539785.1	2880STDY5682827	Homo sapiens	blood	Human	United Kingdom	2002	Serratia marcescens	Serratia marcescens	9	2	Sanger Pathogens Assembly Pipeline	Unknown	5135193	14	59.97	NA	SAMEA2273900	PRJEB5065	NCBI	10.1101/gr.205245.116
GCA_001539805.1_12082_2_42_genomic	GCA_001539805.1	2880STDY5682834	Homo sapiens	blood	Human	United Kingdom	2002	Serratia marcescens	Serratia marcescens	9	2	Sanger Pathogens Assembly Pipeline	Unknown	5052392	13	60.04	NA	SAMEA2273907	PRJEB5065	NCBI	10.1101/gr.205245.116
GCA_001539825.1_12082_3_74_genomic	GCA_001539825.1	2880STDY5682978	Homo sapiens	blood	Human	United Kingdom	2009	Serratia marcescens	Serratia marcescens	12	2	Sanger Pathogens Assembly Pipeline	Unknown	5227168	28	59.83	NA	SAMEA2274050	PRJEB5065	NCBI	10.1101/gr.205245.116
GCA_001539845.1_12082_2_73_genomic	GCA_001539845.1	2880STDY5682867	Homo sapiens	blood	Human	United Kingdom	2004	Serratia marcescens	Serratia marcescens	9	2	Sanger Pathogens Assembly Pipeline	Unknown	5247390	29	59.98	NA	SAMEA2273940	PRJEB5065	NCBI	10.1101/gr.205245.116
GCA_001539865.1_12082_3_11_genomic	GCA_001539865.1	2880STDY5682903	Homo sapiens	blood	Human	United Kingdom	2005	Serratia marcescens	Serratia marcescens	9	2	Sanger Pathogens Assembly Pipeline	Unknown	5367426	24	59.82	NA	SAMEA2273976	PRJEB5065	NCBI	10.1101/gr.205245.116
GCA_001539885.1_12082_2_71_genomic	GCA_001539885.1	2880STDY5682865	Homo sapiens	blood	Human	United Kingdom	2004	Serratia marcescens	Serratia marcescens	9	2	Sanger Pathogens Assembly Pipeline	Unknown	5202905	19	60.02	NA	SAMEA2273938	PRJEB5065	NCBI	10.1101/gr.205245.116
GCA_001539905.1_12082_3_58_genomic	GCA_001539905.1	2880STDY5682961	Homo sapiens	blood	Human	United Kingdom	2008	Serratia marcescens	Serratia marcescens	9	2	Sanger Pathogens Assembly Pipeline	Unknown	5074509	16	60.06	NA	SAMEA2274033	PRJEB5065	NCBI	10.1101/gr.205245.116
GCA_001539925.1_12082_2_80_genomic	GCA_001539925.1	2880STDY5682875	Homo sapiens	blood	Human	United Kingdom	2004	Serratia marcescens	Serratia marcescens	9	2	Sanger Pathogens Assembly Pipeline	Unknown	5035556	18	60.12	NA	SAMEA2273948	PRJEB5065	NCBI	10.1101/gr.205245.116
GCA_001539945.1_12082_3_60_genomic	GCA_001539945.1	2880STDY5682963	Homo sapiens	blood	Human	United Kingdom	2008	Serratia marcescens	Serratia marcescens	9	2	Sanger Pathogens Assembly Pipeline	Unknown	5126370	22	59.99	NA	SAMEA2274035	PRJEB5065	NCBI	10.1101/gr.205245.116
GCA_001539965.1_12082_2_38_genomic	GCA_001539965.1	2880STDY5682829	Homo sapiens	blood	Human	United Kingdom	2002	Serratia marcescens	Serratia marcescens	9	2	Sanger Pathogens Assembly Pipeline	Unknown	5134886	14	59.97	NA	SAMEA2273902	PRJEB5065	NCBI	10.1101/gr.205245.116
GCA_001539985.1_12045_8_24_genomic	GCA_001539985.1	2880STDY5683033	Homo sapiens	blood	Human	United Kingdom	2006	Serratia marcescens	Serratia marcescens	15	2	Sanger Pathogens Assembly Pipeline	Unknown	5010780	14	59.7	NA	SAMEA2274102	PRJEB5065	NCBI	10.1101/gr.205245.116
GCA_001540005.1_12082_3_55_genomic	GCA_001540005.1	2880STDY5682958	Homo sapiens	blood	Human	United Kingdom	2008	Serratia marcescens	Serratia marcescens	9	2	Sanger Pathogens Assembly Pipeline	Unknown	5110732	14	60.09	NA	SAMEA2274030	PRJEB5065	NCBI	10.1101/gr.205245.116
GCA_001540025.1_12082_3_40_genomic	GCA_001540025.1	2880STDY5682940	Homo sapiens	blood	Human	United Kingdom	2007	Serratia marcescens	Serratia marcescens	12	2	Sanger Pathogens Assembly Pipeline	Unknown	5173423	28	59.84	NA	SAMEA2274012	PRJEB5065	NCBI	10.1101/gr.205245.116
GCA_001540045.1_12082_3_77_genomic	GCA_001540045.1	2880STDY5682981	Homo sapiens	blood	Human	United Kingdom	2009	Serratia marcescens	Serratia marcescens	9	2	Sanger Pathogens Assembly Pipeline	Unknown	5170866	19	60.02	NA	SAMEA2274053	PRJEB5065	NCBI	10.1101/gr.205245.116
GCA_001540065.1_12082_3_84_genomic	GCA_001540065.1	2880STDY5682990	Homo sapiens	blood	Human	United Kingdom	2010	Serratia marcescens	Serratia marcescens	9	2	Sanger Pathogens Assembly Pipeline	Unknown	5279311	19	59.96	NA	SAMEA2274062	PRJEB5065	NCBI	10.1101/gr.205245.116
GCA_001540085.1_12082_5_40_genomic	GCA_001540085.1	2880STDY5682925	Homo sapiens	blood	Human	United Kingdom	2006	Serratia marcescens	Serratia marcescens	9	2	Sanger Pathogens Assembly Pipeline	Unknown	5183630	11	59.87	NA	SAMEA2273997	PRJEB5065	NCBI	10.1101/gr.205245.116
GCA_001540105.1_12082_3_10_genomic	GCA_001540105.1	2880STDY5682902	Homo sapiens	blood	Human	United Kingdom	2005	Serratia marcescens	Serratia marcescens	9	2	Sanger Pathogens Assembly Pipeline	Unknown	5368892	22	59.82	NA	SAMEA2273975	PRJEB5065	NCBI	10.1101/gr.205245.116
GCA_001540125.1_12045_8_28_genomic	GCA_001540125.1	2880STDY5683037	Homo sapiens	blood	Human	United Kingdom	2007	Serratia marcescens	Serratia marcescens	9	2	Sanger Pathogens Assembly Pipeline	Unknown	5160044	18	59.95	NA	SAMEA2274106	PRJEB5065	NCBI	10.1101/gr.205245.116
GCA_001540145.1_12082_3_33_genomic	GCA_001540145.1	2880STDY5682932	Homo sapiens	blood	Human	United Kingdom	2007	Serratia marcescens	Serratia marcescens	9	2	Sanger Pathogens Assembly Pipeline	Unknown	5216158	18	59.84	NA	SAMEA2274004	PRJEB5065	NCBI	10.1101/gr.205245.116
GCA_001540165.1_12082_3_91_genomic	GCA_001540165.1	2880STDY5682997	Homo sapiens	blood	Human	United Kingdom	2010	Serratia marcescens	Serratia marcescens	9	2	Sanger Pathogens Assembly Pipeline	Unknown	5069210	17	60.08	NA	SAMEA2274069	PRJEB5065	NCBI	10.1101/gr.205245.116
GCA_001540185.1_12082_2_41_genomic	GCA_001540185.1	2880STDY5682832	Homo sapiens	blood	Human	United Kingdom	2002	Serratia marcescens	Serratia marcescens	9	2	Sanger Pathogens Assembly Pipeline	Unknown	5144480	20	60.02	NA	SAMEA2273905	PRJEB5065	NCBI	10.1101/gr.205245.116
GCA_001540205.1_12082_2_50_genomic	GCA_001540205.1	2880STDY5682842	Homo sapiens	blood	Human	United Kingdom	2003	Serratia marcescens	Serratia marcescens	12	2	Sanger Pathogens Assembly Pipeline	Unknown	5130604	25	59.91	NA	SAMEA2273915	PRJEB5065	NCBI	10.1101/gr.205245.116
GCA_001540225.1_12045_8_22_genomic	GCA_001540225.1	2880STDY5683031	Homo sapiens	blood	Human	United Kingdom	2006	Serratia marcescens	Serratia marcescens	9	2	Sanger Pathogens Assembly Pipeline	Unknown	5053684	16	60.1	NA	SAMEA2274100	PRJEB5065	NCBI	10.1101/gr.205245.116
GCA_001540245.1_12082_3_22_genomic	GCA_001540245.1	2880STDY5682918	Homo sapiens	blood	Human	United Kingdom	2006	Serratia marcescens	Serratia marcescens	9	2	Sanger Pathogens Assembly Pipeline	Unknown	5041276	16	60.05	NA	SAMEA2273990	PRJEB5065	NCBI	10.1101/gr.205245.116
GCA_001540265.1_12082_2_57_genomic	GCA_001540265.1	2880STDY5682849	Homo sapiens	blood	Human	United Kingdom	2003	Serratia marcescens	Serratia marcescens	9	2	Sanger Pathogens Assembly Pipeline	Unknown	5297364	25	59.75	NA	SAMEA2273922	PRJEB5065	NCBI	10.1101/gr.205245.116
GCA_001540285.1_12082_3_21_genomic	GCA_001540285.1	2880STDY5682917	Homo sapiens	blood	Human	United Kingdom	2006	Serratia marcescens	Serratia marcescens	9	2	Sanger Pathogens Assembly Pipeline	Unknown	5255486	21	59.99	NA	SAMEA2273989	PRJEB5065	NCBI	10.1101/gr.205245.116
GCA_001540305.1_12082_2_94_genomic	GCA_001540305.1	2880STDY5682890	Homo sapiens	blood	Human	United Kingdom	2005	Serratia marcescens	Serratia marcescens	9	2	Sanger Pathogens Assembly Pipeline	Unknown	5185067	14	59.85	NA	SAMEA2273963	PRJEB5065	NCBI	10.1101/gr.205245.116
GCA_001540325.1_12082_2_95_genomic	GCA_001540325.1	2880STDY5682891	Homo sapiens	blood	Human	United Kingdom	2005	Serratia marcescens	Serratia marcescens	9	2	Sanger Pathogens Assembly Pipeline	Unknown	5010259	18	60.18	NA	SAMEA2273964	PRJEB5065	NCBI	10.1101/gr.205245.116
GCA_001540345.1_12082_3_67_genomic	GCA_001540345.1	2880STDY5682970	Homo sapiens	blood	Human	United Kingdom	2009	Serratia marcescens	Serratia marcescens	9	2	Sanger Pathogens Assembly Pipeline	Unknown	5224446	19	59.82	NA	SAMEA2274042	PRJEB5065	NCBI	10.1101/gr.205245.116
GCA_001540365.1_12082_2_68_genomic	GCA_001540365.1	2880STDY5682862	Homo sapiens	blood	Human	United Kingdom	2003	Serratia marcescens	Serratia marcescens	9	2	Sanger Pathogens Assembly Pipeline	Unknown	5366576	25	59.82	NA	SAMEA2273935	PRJEB5065	NCBI	10.1101/gr.205245.116
GCA_001540385.1_12082_2_84_genomic	GCA_001540385.1	2880STDY5682880	Homo sapiens	blood	Human	United Kingdom	2004	Serratia marcescens	Serratia marcescens	9	2	Sanger Pathogens Assembly Pipeline	Unknown	5125407	14	59.98	NA	SAMEA2273953	PRJEB5065	NCBI	10.1101/gr.205245.116
GCA_001540405.1_12082_5_45_genomic	GCA_001540405.1	2880STDY5682948	Homo sapiens	blood	Human	United Kingdom	2007	Serratia marcescens	Serratia marcescens	9	2	Sanger Pathogens Assembly Pipeline	Unknown	5128831	13	59.95	NA	SAMEA2274020	PRJEB5065	NCBI	10.1101/gr.205245.116
GCA_001540425.1_12082_2_62_genomic	GCA_001540425.1	2880STDY5682855	Homo sapiens	blood	Human	United Kingdom	2003	Serratia marcescens	Serratia marcescens	9	2	Sanger Pathogens Assembly Pipeline	Unknown	5056099	14	60.08	NA	SAMEA2273928	PRJEB5065	NCBI	10.1101/gr.205245.116
GCA_001540445.1_12082_3_72_genomic	GCA_001540445.1	2880STDY5682976	Homo sapiens	blood	Human	United Kingdom	2009	Serratia marcescens	Serratia marcescens	9	2	Sanger Pathogens Assembly Pipeline	Unknown	5077377	17	60.11	NA	SAMEA2274048	PRJEB5065	NCBI	10.1101/gr.205245.116
GCA_001540465.1_12082_5_38_genomic	GCA_001540465.1	2880STDY5682915	Homo sapiens	blood	Human	United Kingdom	2006	Serratia marcescens	Serratia marcescens	12	2	Sanger Pathogens Assembly Pipeline	Unknown	5226459	30	59.83	NA	SAMEA2273987	PRJEB5065	NCBI	10.1101/gr.205245.116
GCA_001540485.1_12082_3_23_genomic	GCA_001540485.1	2880STDY5682919	Homo sapiens	blood	Human	United Kingdom	2006	Serratia marcescens	Serratia marcescens	9	2	Sanger Pathogens Assembly Pipeline	Unknown	5004026	13	60.11	NA	SAMEA2273991	PRJEB5065	NCBI	10.1101/gr.205245.116
GCA_001540505.1_12082_3_78_genomic	GCA_001540505.1	2880STDY5682982	Homo sapiens	blood	Human	United Kingdom	2009	Serratia marcescens	Serratia marcescens	9	2	Sanger Pathogens Assembly Pipeline	Unknown	5172046	25	60.02	NA	SAMEA2274054	PRJEB5065	NCBI	10.1101/gr.205245.116
GCA_001540525.1_12082_2_76_genomic	GCA_001540525.1	2880STDY5682870	Homo sapiens	blood	Human	United Kingdom	2004	Serratia marcescens	Serratia marcescens	9	2	Sanger Pathogens Assembly Pipeline	Unknown	5322428	26	59.85	NA	SAMEA2273943	PRJEB5065	NCBI	10.1101/gr.205245.116
GCA_001540545.1_12082_3_66_genomic	GCA_001540545.1	2880STDY5682969	Homo sapiens	blood	Human	United Kingdom	2009	Serratia marcescens	Serratia marcescens	9	2	Sanger Pathogens Assembly Pipeline	Unknown	5216166	14	59.84	NA	SAMEA2274041	PRJEB5065	NCBI	10.1101/gr.205245.116
GCA_001540565.1_12082_3_94_genomic	GCA_001540565.1	2880STDY5683002	Homo sapiens	blood	Human	United Kingdom	2010	Serratia marcescens	Serratia marcescens	9	2	Sanger Pathogens Assembly Pipeline	Unknown	5052803	16	60.04	NA	SAMEA2274074	PRJEB5065	NCBI	10.1101/gr.205245.116
GCA_001540585.1_12082_3_85_genomic	GCA_001540585.1	2880STDY5682991	Homo sapiens	blood	Human	United Kingdom	2010	Serratia marcescens	Serratia marcescens	9	2	Sanger Pathogens Assembly Pipeline	Unknown	5236804	20	60.01	NA	SAMEA2274063	PRJEB5065	NCBI	10.1101/gr.205245.116
GCA_001540605.1_12082_2_83_genomic	GCA_001540605.1	2880STDY5682879	Homo sapiens	blood	Human	United Kingdom	2004	Serratia marcescens	Serratia marcescens	9	2	Sanger Pathogens Assembly Pipeline	Unknown	5125716	18	59.98	NA	SAMEA2273952	PRJEB5065	NCBI	10.1101/gr.205245.116
GCA_001540625.1_12082_2_89_genomic	GCA_001540625.1	2880STDY5682885	Homo sapiens	blood	Human	United Kingdom	2004	Serratia marcescens	Serratia marcescens	9	2	Sanger Pathogens Assembly Pipeline	Unknown	5205083	22	60.01	NA	SAMEA2273958	PRJEB5065	NCBI	10.1101/gr.205245.116
GCA_001540645.1_12045_8_13_genomic	GCA_001540645.1	2880STDY5683019	Homo sapiens	blood	Human	United Kingdom	2010	Serratia marcescens	Serratia marcescens	9	2	Sanger Pathogens Assembly Pipeline	Unknown	5296616	21	59.94	NA	SAMEA2274089	PRJEB5065	NCBI	10.1101/gr.205245.116
GCA_001540665.1_12045_8_12_genomic	GCA_001540665.1	2880STDY5683018	Homo sapiens	blood	Human	United Kingdom	2010	Serratia marcescens	Serratia marcescens	9	2	Sanger Pathogens Assembly Pipeline	Unknown	5297200	24	59.95	NA	SAMEA2274088	PRJEB5065	NCBI	10.1101/gr.205245.116
GCA_001540685.1_12082_3_6_genomic	GCA_001540685.1	2880STDY5682899	Homo sapiens	blood	Human	United Kingdom	2005	Serratia marcescens	Serratia marcescens	9	2	Sanger Pathogens Assembly Pipeline	Unknown	5239431	13	59.87	NA	SAMEA2273972	PRJEB5065	NCBI	10.1101/gr.205245.116
GCA_001540705.1_12082_3_70_genomic	GCA_001540705.1	2880STDY5682973	Homo sapiens	blood	Human	United Kingdom	2009	Serratia marcescens	Serratia marcescens	9	2	Sanger Pathogens Assembly Pipeline	Unknown	5244141	19	59.7	NA	SAMEA2274045	PRJEB5065	NCBI	10.1101/gr.205245.116
GCA_001540725.1_12082_2_52_genomic	GCA_001540725.1	2880STDY5682844	Homo sapiens	blood	Human	United Kingdom	2003	Serratia marcescens	Serratia marcescens	9	2	Sanger Pathogens Assembly Pipeline	Unknown	5134916	13	59.97	NA	SAMEA2273917	PRJEB5065	NCBI	10.1101/gr.205245.116
GCA_001540745.1_12082_3_4_genomic	GCA_001540745.1	2880STDY5682896	Homo sapiens	blood	Human	United Kingdom	2005	Serratia marcescens	Serratia marcescens	9	2	Sanger Pathogens Assembly Pipeline	Unknown	5109299	26	60.1	NA	SAMEA2273969	PRJEB5065	NCBI	10.1101/gr.205245.116
GCA_001540765.1_12082_2_96_genomic	GCA_001540765.1	2880STDY5682892	Homo sapiens	blood	Human	United Kingdom	2005	Serratia marcescens	Serratia marcescens	9	2	Sanger Pathogens Assembly Pipeline	Unknown	5010857	16	60.18	NA	SAMEA2273965	PRJEB5065	NCBI	10.1101/gr.205245.116
GCA_001540785.1_12082_3_83_genomic	GCA_001540785.1	2880STDY5682987	Homo sapiens	blood	Human	United Kingdom	2009	Serratia marcescens	Serratia marcescens	9	2	Sanger Pathogens Assembly Pipeline	Unknown	5233761	23	60.01	NA	SAMEA2274059	PRJEB5065	NCBI	10.1101/gr.205245.116
GCA_001540805.1_12082_2_45_genomic	GCA_001540805.1	2880STDY5682837	Homo sapiens	blood	Human	United Kingdom	2003	Serratia marcescens	Serratia marcescens	9	2	Sanger Pathogens Assembly Pipeline	Unknown	5010769	16	60.18	NA	SAMEA2273910	PRJEB5065	NCBI	10.1101/gr.205245.116
GCA_001540825.1_12082_3_54_genomic	GCA_001540825.1	2880STDY5682957	Homo sapiens	blood	Human	United Kingdom	2008	Serratia marcescens	Serratia marcescens	9	2	Sanger Pathogens Assembly Pipeline	Unknown	5402740	25	59.63	NA	SAMEA2274029	PRJEB5065	NCBI	10.1101/gr.205245.116
GCA_001559135.2_ASM155913v2_genomic	GCA_001559135.2	FDAARGOS_125	Homo sapiens	None	Human	USA	2013	Serratia liquefaciens	Serratia liquefaciens	2	4	HGAP3 v. Oct 2014	PacBio; Illumina	5284740	1	55.33	NA	SAMN03996271	PRJNA231221	NCBI	10.1101/482059
GCA_001564475.1_12082_3_81_genomic	GCA_001564475.1	2880STDY5682985	Homo sapiens	blood	Human	United Kingdom	2009	Serratia marcescens	Serratia marcescens	9	2	Sanger Pathogens Assembly Pipeline	Unknown	5253767	17	60.09	NA	SAMEA2274057	PRJEB5065	NCBI	10.1101/gr.205245.116
GCA_001566695.1_ASM156669v1_genomic	GCA_001566695.1	3691F	Homo sapiens	ascitic fluid	Human	Brazil	2014	Serratia marcescens	Serratia marcescens	12	2	SPAdes v. 3.1.0	IonTorrent	5378959	208	59.14	NA	SAMN04029106	PRJNA294719	NCBI	10.1016/j.bjm.2016.08.002
GCA_001572725.1_ASM157272v1_genomic	GCA_001572725.1	1122	Homo sapiens	sputum	Human	China	2014	Serratia rubidaea	Serratia rubidaea	22	11	Newbler v. 2.9	Illumina; IonTorrent	4922834	1	59.2	NA	SAMN04481172	PRJNA311262	NCBI	10.1128/genomeA.00283-16
GCA_001606165.1_ASM160616v1_genomic	GCA_001606165.1	A153	Triticum aestivum	rhizosphere soil	Plant	Sweden	1987	Serratia plymuthica	Serratia plymuthica	4	8	Newbler v. 2.6	454	5475375	2	55.96	NA	SAMN04440484	PRJNA309751	NCBI	10.1128/genomeA.00373-16
GCA_001642805.2_ASM164280v2_genomic	GCA_001642805.2	YD25	None	rhizosphere soil	Rhizosphere	China	2011	Serratia sp. YD25	Serratia marcescens	10	2	Velvet v. 1.2.10	Illumina	5117644	1	59.61	NA	SAMN04226521	PRJNA303098	NCBI	10.1016/j.jbiotec.2017.01.011
GCA_001643155.1_ASM164315v1_genomic	GCA_001643155.1	092713_C_TSB	Opossum	None	Mammal	USA	2013	Serratia marcescens	Serratia marcescens	12	2	SPAdes v. 3.6.2	Illumina MiSeq	5304245	33	59.32	NA	SAMN04494514	PRJNA312127	NCBI	10.1021/acs.jnatprod.6b00772
GCA_001663115.1_ASM166311v1_genomic	GCA_001663115.1	3Rp8	Brassica napus	organic material	Plant	Germany	1998	Serratia plymuthica	Serratia plymuthica	4	8	Hierarchical genome assembly process v.	PacBio	5546041	1	56.07	NA	SAMN03841799	PRJNA289082	NCBI	10.1186/s40793-016-0185-3
GCA_001663135.1_ASM166313v1_genomic	GCA_001663135.1	3Re4-18	Solanum tuberosum L. cv. Cilena	organic material	Plant	Germany	2001	Serratia plymuthica	Serratia plymuthica	4	8	Hierarchical genome assembly process v.	PacBio	5439574	1	56.24	NA	SAMN03841798	PRJNA289082	NCBI	10.1186/s40793-016-0185-3
GCA_001672055.1_ASM167205v1_genomic	GCA_001672055.1	U36365	Homo sapiens	Urine	Human	India	2015	Serratia marcescens	Serratia marcescens	15	2	HGAP v. March 2016	PacBio	5125866	1	59.74	NA	SAMN04621337	PRJNA317568	NCBI	10.1128/genomeA.00837-16
GCA_001692375.1_ASM169237v1_genomic	GCA_001692375.1	14-2641	rose	plant	Plant	None	2014	Serratia sp. 14-2641	Serratia fonticola	1	3	SPAdes v. 3.7.0	Illumina MiSeq	6343511	105	53.55	NA	SAMN04901303	PRJNA319063	NCBI	10.7717/peerj.2222
GCA_001714765.1_SerISTD041.0_genomic	GCA_001714765.1	ISTD04	None	Marble rocks of palaeoproterozoic metasediments of the Aravali Supergroup	Environmental	India	2009	Serratia sp. ISTD04	Serratia marcescens	14	2	Velvet v. 1.2.10	Illumina MiSeq	5069140	107	59.71	NA	SAMN05335729	PRJNA327498	NCBI	10.1128/genomeA.01141-16
GCA_001716895.1_ASM171689v1_genomic	GCA_001716895.1	UENF-22GI	None	vermicompost	Environmental	Brazil	2013	Serratia marcescens	Serratia marcescens	15	2	Velvet v. 1.2.10	Illumina HiSeq	5003741	17	59.78	NA	SAMN03892645	PRJNA290503	NCBI	10.1186/s12864-018-5130-y
GCA_001853455.1_ASM185345v1_genomic	GCA_001853455.1	ano1	Anopheles stephensi (mosquito)	midgut content	Insect	None	Unknown	Serratia marcescens	Serratia marcescens	12	2	SPAdes v. 3.9.0	Illumina MiSeq	5492618	107	59.45	NA	SAMN05712591	PRJNA340333	NCBI	10.3389/fmicb.2017.01483
GCA_001853495.1_ASM185349v1_genomic	GCA_001853495.1	ano2	Anopheles stephensi (mosquito)	gut contents	Insect	None	Unknown	Serratia marcescens	Serratia marcescens	12	2	SOAPdenovo v. 3.9.0	Illumina MiSeq	5470999	70	59.52	NA	SAMN05712592	PRJNA340334	NCBI	10.3389/fmicb.2017.01483
GCA_001880985.1_ASM188098v1_genomic	GCA_001880985.1	AeS1	Aedes albopictus	None	Insect	USA	2015	Serratia fonticola	Serratia fonticola	1	3	CLC NGS Cell v. 9.0	Illumina HiSeq	5688960	51	53.91	NA	SAMN05560667	PRJNA338688	NCBI	10.1128/genomeA.00090-15
GCA_001889685.1_ASM188968v1_genomic	GCA_001889685.1	sicaria (Ss1)	Apis mellifera	hemolymph	Insect	USA	2014	Serratia marcescens	Serratia marcescens	14	2	SPAdes v. 3.5	Illumina MiSeq	5112623	180	59.21	NA	SAMN04226222	PRJNA300566	NCBI	10.1371/journal.pone.0167752
GCA_001902635.1_ASM190263v1_genomic	GCA_001902635.1	MSU97	None	plant surface	Plant	Venezuela	2016	Serratia marcescens	Serratia marcescens-'like'	16	13	Newbler v. 2.6	454	5258534	65	58.87	NA	SAMN05771569	PRJNA343001	NCBI	10.1128/genomeA.01752-16
GCA_001909165.1_ASM190916v1_genomic	GCA_001909165.1	SM03	Homo sapiens	stool	Human	India	2012	Serratia marcescens	Serratia marcescens	11	2	SPAdes v. March-2016	Illumina NextSeq 500	5076885	26	59.58	NA	SAMN04992845	PRJNA321573	NCBI	10.1016/j.ygeno.2018.04.001
GCA_001914155.1_ASM191415v1_genomic	GCA_001914155.1	None	Homo sapiens	Infant 2 DOL 27 gut	Human	USA	Unknown	Serratia marcescens	Serratia marcescens	9	2	IDBA_UD v. 1.1.1	Illumina HiSeq	5056121	28	60.11	NA	SAMN05509322	PRJNA327106	NCBI	10.1101/gr.213256.116
GCA_001932655.1_ASM193265v1_genomic	GCA_001932655.1	AS1	Anopheles stephensi	None	Insect	China	2013	Serratia marcescens	Serratia marcescens	12	2	SOAPdenovo v. NOV-2014	Illumina MiSeq	5506053	1	59.53	NA	SAMN03262644	PRJNA270035	NCBI	10.1126/science.aan5478
GCA_001984565.1_ASM198456v1_genomic	GCA_001984565.1	S119	peanut	nodule	Environmental	Argentina	2007	Serratia sp. S119	Serratia marcescens	9	2	SPAdes v. 3.5.0	Illumina MiSeq	5122074	32	59.89	NA	SAMN05732388	PRJNA342012	NCBI	10.1128/genomeA.00340-14
GCA_002029205.1_ASM202920v1_genomic	GCA_002029205.1	CAPREX_SY13	None	ghanaian yam	Plant	United Kingdom	2016	Serratia marcescens	Serratia marcescens	15	2	SPAdes v. June-2016	Illumina	5308004	17	59.35	NA	SAMN06328786	PRJNA374552	NCBI	10.1128/genomeA.00191-17
GCA_002029225.1_ASM202922v1_genomic	GCA_002029225.1	CAPREX_SY21	None	ghanaian yam	Plant	United Kingdom	2016	Serratia marcescens	Serratia marcescens	15	2	SPAdes v. June-2016	Illumina	5157134	14	59.62	NA	SAMN06328413	PRJNA374552	NCBI	10.1128/genomeA.00191-17
GCA_002104095.1_ASM210409v1_genomic	GCA_002104095.1	D-3	Homo sapiens	Bile drainage	Human	USA	2014	Serratia marcescens	Serratia marcescens	9	2	A5-miseq v. 20141120	Illumina MiSeq	5107962	27	59.96	NA	SAMN06685770	PRJNA381643	NCBI	10.1093/jac/dky028
GCA_002104105.1_ASM210410v1_genomic	GCA_002104105.1	D-1	Homo sapiens	blood	Human	USA	2014	Serratia marcescens	Serratia marcescens	9	2	A5-miseq v. 20141120	Illumina MiSeq	5107216	27	59.96	NA	SAMN06685768	PRJNA381643	NCBI	10.1093/jac/dky028
GCA_002104115.1_ASM210411v1_genomic	GCA_002104115.1	D-2	Homo sapiens	blood	Human	USA	2014	Serratia marcescens	Serratia marcescens	9	2	A5-miseq v. 20141120	Illumina MiSeq	5106243	17	59.96	NA	SAMN06685769	PRJNA381643	NCBI	10.1093/jac/dky028
GCA_002118055.1_ASM211805v1_genomic	GCA_002118055.1	ML2637	Homo sapiens	blood	Human	South Africa	2016	Serratia marcescens	Serratia marcescens	12	2	CLC NGS Cell v. 10	Illumina MiSeq	5718350	224	59.13	NA	SAMN06768592	PRJNA383647	NCBI	10.1128/genomeA.00580-17
GCA_002206385.2_ASM220638v2_genomic	GCA_002206385.2	FDAARGOS_353	Homo sapiens	Sputum	Human	France	1978	Serratia odorifera	Serratia odorifera	21	10	CA v. 8.2	PacBio; Illumina	5527432	6	56.06	NA	SAMN06173366	PRJNA231221	NCBI	10.1101/482059
GCA_002220515.1_ASM222051v1_genomic	GCA_002220515.1	UMH2	Homo sapiens	University of Michigan Health System	Human	USA	2014	Serratia marcescens	Serratia marcescens	14	2	HGAP v. 2	PacBio	5308626	1	59.39	NA	SAMN06164057	PRJNA357595	NCBI	10.1128/mBio.00740-17
GCA_002220535.1_ASM222053v1_genomic	GCA_002220535.1	UMH8	Homo sapiens	University of Michigan Health System	Human	USA	2013	Serratia marcescens	Serratia marcescens	15	2	HGAP v. 2	PacBio	5155137	1	59.63	NA	SAMN06164062	PRJNA357595	NCBI	10.1128/mBio.00740-17
GCA_002220555.1_ASM222055v1_genomic	GCA_002220555.1	UMH9	Homo sapiens	None	Human	USA	2014	Serratia marcescens	Serratia marcescens	9	2	HGAP v. 2	PacBio	5024591	1	60.16	NA	SAMN06164063	PRJNA357595	NCBI	10.1128/mBio.00740-17
GCA_002220575.1_ASM222057v1_genomic	GCA_002220575.1	UMH11	Homo sapiens	University of Michigan Health System	Human	USA	2014	Serratia marcescens	Serratia marcescens	13	2	HGAP v. 2	PacBio	5221717	1	59.34	NA	SAMN06164065	PRJNA357595	NCBI	10.1128/mBio.00740-17
GCA_002220595.1_ASM222059v1_genomic	GCA_002220595.1	UMH12	Homo sapiens	University of Michigan Health System	Human	USA	2014	Serratia marcescens	Serratia marcescens	13	2	HGAP v. 2	PacBio	5196805	1	59.33	NA	SAMN06164066	PRJNA357595	NCBI	10.1128/mBio.00740-17
GCA_002220615.1_ASM222061v1_genomic	GCA_002220615.1	UMH1	Homo sapiens	None	Human	USA	2013	Serratia marcescens	Serratia marcescens	13	2	HGAP v. 2	PacBio	5129681	2	59.45	NA	SAMN06164056	PRJNA357595	NCBI	10.1128/mBio.00740-17
GCA_002220635.1_ASM222063v1_genomic	GCA_002220635.1	UMH5	Homo sapiens	None	Human	USA	2014	Serratia marcescens	Serratia marcescens	12	2	HGAP v. 2	PacBio	5457855	2	59.5	NA	SAMN06164059	PRJNA357595	NCBI	10.1128/mBio.00740-17
GCA_002220655.1_ASM222065v1_genomic	GCA_002220655.1	UMH3	Homo sapiens	University of Michigan Health System	Human	USA	2014	Serratia marcescens	Serratia marcescens	9	2	HGAP v. 2	PacBio	5300955	1	59.7	NA	SAMN06164058	PRJNA357595	NCBI	10.1128/mBio.00740-17
GCA_002220675.1_ASM222067v1_genomic	GCA_002220675.1	UMH6	Homo sapiens	University of Michigan Health System	Human	USA	2013	Serratia marcescens	Serratia marcescens	14	2	HGAP v. 2	PacBio	5192910	1	59.52	NA	SAMN06164060	PRJNA357595	NCBI	10.1128/mBio.00740-17
GCA_002220695.1_ASM222069v1_genomic	GCA_002220695.1	UMH10	Homo sapiens	University of Michigan Health System	Human	USA	2014	Serratia marcescens	Serratia marcescens	13	2	HGAP v. 2	PacBio	5221713	1	59.34	NA	SAMN06164064	PRJNA357595	NCBI	10.1128/mBio.00740-17
GCA_002220715.1_ASM222071v1_genomic	GCA_002220715.1	UMH7	Homo sapiens	None	Human	USA	2013	Serratia marcescens	Serratia marcescens	14	2	HGAP v. 2	PacBio	5363653	4	59.24	NA	SAMN06164061	PRJNA357595	NCBI	10.1128/mBio.00740-17
GCA_002269665.1_ASM226966v1_genomic	GCA_002269665.1	BWK15	Anas penelope	feces	Bird	Japan	2017	Serratia fonticola	Serratia fonticola	1	3	CLC Genomics Workbench v. 6.5	Illumina HiSeq	5474742	83	53.87	NA	SAMN07499409	PRJNA398014	NCBI	10.1128/genomeA.01102-17
GCA_002325865.1_ASM232586v1_genomic	GCA_002325865.1	None	None	metal	Environmental	USA	Unknown	Serratia marcescens	Serratia marcescens	15	2	CLC de novo assembler v. 4.4.1	Illumina	4859157	54	59.87	NA	SAMN06455512	PRJNA348753	NCBI	10.1038/s41564-017-0012-7
GCA_002588845.1_ASM258884v1_genomic	GCA_002588845.1	FDAARGOS_411	Wildlife	Liver tissue	Environmental	None	Unknown	Serratia fonticola	Serratia fonticola	1	3	Celera v. 8.2	PacBio; Illumina	5725385	1	53.77	NA	SAMN07312455	PRJNA231221	NCBI	10.1101/482059
GCA_002607755.1_ASM260775v1_genomic	GCA_002607755.1	BW106	None	Cheese rind	Food	France	2011	Serratia sp. BW106	Serratia proteamaculans	6	9	CLC Workbench v. 8.5.1	Illumina HiSeq	5648992	84	54.94	NA	SAMN05449653	PRJNA335642	NCBI	10.1038/s41467-017-02522-z
GCA_002738105.1_ASM273810v1_genomic	GCA_002738105.1	14ES	Homo sapiens	blood culture	Human	Romania	2012	Serratia marcescens	Serratia marcescens	9	2	Canu v. 1.4	MinION	5328682	6	59.82	NA	SAMN07452547	PRJNA396838	NCBI	10.1093/jac/dkx456
GCA_002738145.1_ASM273814v1_genomic	GCA_002738145.1	4TM	Homo sapiens	fecal screen	Human	Romania	2015	Serratia marcescens	Serratia marcescens	9	2	Canu v. 1.4	MinION	5499662	5	59.77	NA	SAMN07452551	PRJNA396838	NCBI	10.1093/jac/dkx456
GCA_002738155.1_ASM273815v1_genomic	GCA_002738155.1	7209	Homo sapiens	urine	Human	Romania	2013	Serratia marcescens	Serratia marcescens	14	2	Canu v. 1.4	MinION	5630137	14	58.93	NA	SAMN07452571	PRJNA396838	NCBI	10.1093/jac/dkx456
GCA_002738185.1_ASM273818v1_genomic	GCA_002738185.1	9580	Homo sapiens	urine	Human	Romania	2015	Serratia marcescens	Serratia marcescens	9	2	Canu v. 1.4	MinION	5633829	13	58.93	NA	SAMN07452559	PRJNA396838	NCBI	10.1093/jac/dkx456
GCA_002751935.1_ASM275193v1_genomic	GCA_002751935.1	OLMTLW26	Orius laevigatus	whole insect macerate from a laboratory maintained population of field collected O. laevigatus	Insect	Spain	Unknown	Serratia sp. OLMTLW26	Serratia marcescens	14	2	SPAdes v. 3.1.1	Illumina MiSeq	5340090	82	59.38	NA	SAMN05868414	PRJNA345533	NCBI	10.3389/fmicb.2017.01969
GCA_002751955.1_ASM275195v1_genomic	GCA_002751955.1	OLLOLW30	Orius laevigatus	Lab maintained population of field collected O. laevigatus	Insect	Spain	Unknown	Serratia sp. OLLOLW30	Serratia marcescens	14	2	SPAdes v. 3.1.1	Illumina MiSeq	5308385	91	59.42	NA	SAMN05868415	PRJNA345533	NCBI	10.3389/fmicb.2017.01969
GCA_002752085.1_ASM275208v1_genomic	GCA_002752085.1	OLBL1	Orius laevigatus	Lab maintained population of field collected O. laevigatus	Insect	Spain	Unknown	Serratia sp. OLBL1	Serratia marcescens	14	2	SPAdes v. 3.1.1	Illumina MiSeq	5269454	136	59.56	NA	SAMN05868416	PRJNA345533	NCBI	10.3389/fmicb.2017.01969
GCA_002752095.1_ASM275209v1_genomic	GCA_002752095.1	OLEL1	Orius laevigatus	Lab maintained population of field collected O. laevigatus	Insect	Italy	Unknown	Serratia sp. OLEL1	Serratia marcescens	14	2	SPAdes v. 3.1.1	Illumina MiSeq	5302439	56	59.43	NA	SAMN05868419	PRJNA345533	NCBI	10.3389/fmicb.2017.01969
GCA_002752135.1_ASM275213v1_genomic	GCA_002752135.1	OLFL2	Orius laevigatus	whole insect macerate from a lab maintained population of field collected O. laevigatus	Insect	Spain	Unknown	Serratia sp. OLFL2	Serratia marcescens	14	2	SPAdes v. 3.1.1	Illumina MiSeq	5332885	82	59.37	NA	SAMN05868420	PRJNA345533	NCBI	10.3389/fmicb.2017.01969
GCA_002752155.1_ASM275215v1_genomic	GCA_002752155.1	OLHL2	Orius laevigatus	Lab maintained population of field collected O. laevigatus	Insect	Spain	Unknown	Serratia sp. OLHL2	Serratia marcescens	14	2	SPAdes v. 3.1.1	Illumina MiSeq	5297056	52	59.45	NA	SAMN05868421	PRJNA345533	NCBI	10.3389/fmicb.2017.01969
GCA_002752195.1_ASM275219v1_genomic	GCA_002752195.1	OLJL1	Orius laevigatus	Lab maintained population of field collected O. laevigatus	Insect	Spain	Unknown	Serratia sp. OLJL1	Serratia marcescens	14	2	SPAdes v. 3.1.1	Illumina MiSeq	5290134	95	59.5	NA	SAMN05868423	PRJNA345533	NCBI	10.3389/fmicb.2017.01969
GCA_002752235.1_ASM275223v1_genomic	GCA_002752235.1	OLDL1	Orius laevigatus	whole insect macerate from a lab maintained population of field collected O. laevigatus	Insect	Italy	Unknown	Serratia sp. OLDL1	Serratia marcescens	14	2	SPAdes v. 3.1.1	Illumina MiSeq	5308254	72	59.47	NA	SAMN05868418	PRJNA345533	NCBI	10.3389/fmicb.2017.01969
GCA_002752255.1_ASM275225v1_genomic	GCA_002752255.1	OLCL1	Orius laevigatus	Lab maintained population of field collected O. laevigatus	Insect	Spain	Unknown	Serratia sp. OLCL1	Serratia marcescens	14	2	SPAdes v. 3.1.1	Illumina MiSeq	5289356	105	59.49	NA	SAMN05868417	PRJNA345533	NCBI	10.3389/fmicb.2017.01969
GCA_002752265.1_ASM275226v1_genomic	GCA_002752265.1	OLIL2	Orius laevigatus	Lab maintained population of field collected O. laevigatus	Insect	Spain	Unknown	Serratia sp. OLIL2	Serratia marcescens	14	2	SPAdes v. 3.1.1	Illumina MiSeq	5288552	109	59.51	NA	SAMN05868422	PRJNA345533	NCBI	10.3389/fmicb.2017.01969
GCA_002752435.1_ASM275243v1_genomic	GCA_002752435.1	OSPLW9	Orius niger	Lab maintained population of field collected insects	Insect	Switzerland	Unknown	Serratia sp. OSPLW9	Serratia marcescens	14	2	SPAdes v. 3.1.1	Illumina MiSeq	5328579	60	59.37	NA	SAMN06143031	PRJNA345533	NCBI	10.3389/fmicb.2017.01969
GCA_002752455.1_ASM275245v1_genomic	GCA_002752455.1	OMLW3	Orius majusculus	Lab maintained population of field collected insects	Insect	Spain	Unknown	Serratia sp. OMLW3	Serratia marcescens	13	2	SPAdes v. 3.1.1	Illumina MiSeq	5219380	51	59.2	NA	SAMN06143029	PRJNA345533	NCBI	10.3389/fmicb.2017.01969
GCA_002752475.1_ASM275247v1_genomic	GCA_002752475.1	OLAL2	Orius laevigatus	Lab maintained population of field collected insects	Insect	Greece	Unknown	Serratia sp. OLAL2	Serratia marcescens	13	2	SPAdes v. 3.1.1	Illumina MiSeq	5224276	29	59.18	NA	SAMN06143030	PRJNA345533	NCBI	10.3389/fmicb.2017.01969
GCA_002752495.1_ASM275249v1_genomic	GCA_002752495.1	OPWLW3	Orius sp.	Field collected specimens	Insect	Spain	Unknown	Serratia sp. OPWLW3	Serratia marcescens	14	2	SPAdes v. 3.1.1	Illumina MiSeq	5314870	50	59.39	NA	SAMN06008800	PRJNA345533	NCBI	10.3389/fmicb.2017.01969
GCA_002752535.1_ASM275253v1_genomic	GCA_002752535.1	OPWLW2	Orius sp.	Field collected specimens	Insect	Spain	Unknown	Serratia sp. OPWLW2	Serratia marcescens	14	2	SPAdes v. 3.1.1	Illumina MiSeq	5413936	69	59.3	NA	SAMN06008799	PRJNA345533	NCBI	10.3389/fmicb.2017.01969
GCA_002810285.1_ASM281028v1_genomic	GCA_002810285.1	12TM	Homo sapiens	pharyngeal secretions	Human	Romania	2014	Serratia marcescens	Serratia marcescens	9	2	Canu v. 1.4	MinION	5476087	3	59.79	NA	SAMN07452560	PRJNA396838	NCBI	10.1093/jac/dkx456
GCA_002886905.1_ASM288690v1_genomic	GCA_002886905.1	YDC107-2	Homo sapiens	None	Human	USA	Unknown	Serratia marcescens	Serratia marcescens	12	2	SPAdes v. 3.7.1	Illumina HiSeq	5781513	187	58.34	NA	SAMN07974447	PRJNA416908	NCBI	10.1038/s41598-018-28085-7
GCA_002887105.1_ASM288710v1_genomic	GCA_002887105.1	YD509-2	Homo sapiens	None	Human	USA	Unknown	Serratia marcescens	Serratia marcescens	12	2	SPAdes v. 3.7.1	Illumina HiSeq	5785123	168	58.17	NA	SAMN07974457	PRJNA416908	NCBI	10.1038/s41598-018-28085-7
GCA_002915435.1_ASM291543v1_genomic	GCA_002915435.1	KZ19	Apis mellifera	gut	Insect	USA	2016	Serratia marcescens	Serratia marcescens	14	2	Velvet v. May-17	Illumina MiSeq	5226072	24	59.48	NA	SAMN08438576	PRJNA432218	NCBI	10.1128/mBio.01649-18
GCA_002915445.1_ASM291544v1_genomic	GCA_002915445.1	KZ11	Apis mellifera	gut	Insect	USA	2016	Serratia marcescens	Serratia marcescens	15	2	Velvet v. May-17	Illumina MiSeq	5036791	21	59.77	NA	SAMN08438575	PRJNA432218	NCBI	10.1128/mBio.01649-18
GCA_002915475.1_ASM291547v1_genomic	GCA_002915475.1	KZ2	Apis mellifera	gut	Insect	USA	2016	Serratia marcescens	Serratia marcescens	15	2	Velvet v. May-17	Illumina MiSeq	5035724	20	59.77	NA	SAMN08438574	PRJNA432218	NCBI	10.1128/mBio.01649-18
GCA_002918955.1_ASM291895v1_genomic	GCA_002918955.1	SSNIH4	None	None	NA	USA	2016	Serratia sp. SSNIH4	Serratia marcescens	12	2	SPAdes v. 3.6.0	Illumina MiSeq	5385872	75	58.97	NA	SAMN06040395	PRJNA430813	NCBI	10.1128/mBio.02011-17
GCA_002920095.1_ASM292009v1_genomic	GCA_002920095.1	SSNIH5	None	None	NA	USA	2016	Serratia sp. SSNIH5	Serratia marcescens	12	2	SPAdes v. 3.6.0	Illumina MiSeq	5377759	79	58.99	NA	SAMN06040418	PRJNA430813	NCBI	10.1128/mBio.02011-17
GCA_002920115.1_ASM292011v1_genomic	GCA_002920115.1	SSNIH3	None	None	NA	USA	2016	Serratia sp. SSNIH3	Serratia marcescens	12	2	SPAdes v. 3.6.0	Illumina MiSeq	5399145	81	58.94	NA	SAMN06040394	PRJNA430813	NCBI	10.1128/mBio.02011-17
GCA_002920145.1_ASM292014v1_genomic	GCA_002920145.1	SSNIH2	None	None	NA	USA	2015	Serratia sp. SSNIH2	Serratia marcescens	12	2	SPAdes v. 3.6.0	Illumina MiSeq	5396300	86	58.97	NA	SAMN04287056	PRJNA430813	NCBI	10.1128/mBio.02011-17
GCA_002920335.1_ASM292033v1_genomic	GCA_002920335.1	ID147729	Homo sapiens	sputum	Human	Canada	Unknown	Serratia marcescens	Serratia marcescens	9	2	SPAdes v. 3.7.0	Illumina MiSeq	5143183	33	60.1	NA	SAMN08367706	PRJNA430250	NCBI	10.1128/JCM.00235-18
GCA_002920345.1_ASM292034v1_genomic	GCA_002920345.1	ID148138	Homo sapiens	blood	Human	Canada	Unknown	Serratia marcescens	Serratia marcescens	9	2	SPAdes v. 3.7.0	Illumina MiSeq	5150205	80	60.15	NA	SAMN08367705	PRJNA430250	NCBI	10.1128/JCM.00235-18
GCA_002920375.1_ASM292037v1_genomic	GCA_002920375.1	ID148696	None	Drain in NICU room	Hospital	Canada	Unknown	Serratia marcescens	Serratia marcescens	9	2	SPAdes v. 3.7.0	Illumina MiSeq	5142828	45	60.05	NA	SAMN08367723	PRJNA430250	NCBI	10.1128/JCM.00235-18
GCA_002920385.1_ASM292038v1_genomic	GCA_002920385.1	ID148299	None	Around bed in NICU room	Hospital	Canada	Unknown	Serratia marcescens	Serratia marcescens	9	2	SPAdes v. 3.7.0	Illumina MiSeq	5137780	63	60.13	NA	SAMN08367722	PRJNA430250	NCBI	10.1128/JCM.00235-18
GCA_002920415.1_ASM292041v1_genomic	GCA_002920415.1	ID148137	Homo sapiens	blood	Human	Canada	Unknown	Serratia marcescens	Serratia marcescens	9	2	SPAdes v. 3.7.0	Illumina MiSeq	5143354	66	60.14	NA	SAMN08367704	PRJNA430250	NCBI	10.1128/JCM.00235-18
GCA_002920435.1_ASM292043v1_genomic	GCA_002920435.1	ID149855	Homo sapiens	nasal swab	Human	Canada	Unknown	Serratia marcescens	Serratia marcescens	9	2	SPAdes v. 3.7.0	Illumina MiSeq	5139693	35	60.05	NA	SAMN08367703	PRJNA430250	NCBI	10.1128/JCM.00235-18
GCA_002920455.1_ASM292045v1_genomic	GCA_002920455.1	ID147991	Homo sapiens	eye	Human	Canada	Unknown	Serratia marcescens	Serratia marcescens	9	2	SPAdes v. 3.7.0	Illumina MiSeq	5363631	39	59.76	NA	SAMN08367700	PRJNA430250	NCBI	10.1128/JCM.00235-18
GCA_002920475.1_ASM292047v1_genomic	GCA_002920475.1	ID149856	Homo sapiens	Pus (rectal swab)	Human	Canada	Unknown	Serratia marcescens	Serratia marcescens	9	2	SPAdes v. 3.7.0	Illumina MiSeq	5161054	62	60.08	NA	SAMN08367702	PRJNA430250	NCBI	10.1128/JCM.00235-18
GCA_002920485.1_ASM292048v1_genomic	GCA_002920485.1	ID147728	Homo sapiens	sputum	Human	Canada	Unknown	Serratia marcescens	Serratia marcescens	9	2	SPAdes v. 3.7.0	Illumina MiSeq	5125630	38	60.13	NA	SAMN08367699	PRJNA430250	NCBI	10.1128/JCM.00235-18
GCA_002920515.1_ASM292051v1_genomic	GCA_002920515.1	ID148587	Homo sapiens	Surgical wound (abdomen)	Human	Canada	Unknown	Serratia marcescens	Serratia marcescens	9	2	SPAdes v. 3.7.0	Illumina MiSeq	5051220	74	60.26	NA	SAMN08367701	PRJNA430250	NCBI	10.1128/JCM.00235-18
GCA_002935055.1_ASM293505v1_genomic	GCA_002935055.1	SSNIH1	None	None	NA	USA	2015	Serratia sp. SSNIH1	Serratia marcescens	12	2	HGAP v. 2.3	PacBio RSII	5388594	3	59.07	NA	SAMN04287055	PRJNA430813	NCBI	10.1128/mBio.02011-17
GCA_003146705.1_ASM314670v1_genomic	GCA_003146705.1	CAV1761	Homo sapiens	Peri-rectal	Human	USA	2014	Serratia marcescens	Serratia marcescens	12	2	HGAP v. MAY-2015	PacBio	5896859	6	58.47	NA	SAMN09205456	PRJNA411762	NCBI	10.1101/486753
GCA_003182655.1_ASM318265v1_genomic	GCA_003182655.1	SGAir0764	None	air	Air	Singapore	2016	Serratia marcescens	Serratia marcescens	15	2	HGAP v. 3	PacBio	5219198	2	59.46	NA	SAMN08222723	PRJNA388547	NCBI	10.1128/genomeA.00637-18
GCA_003206015.1_ASM320601v1_genomic	GCA_003206015.1	4Rx5	None	soil adhering to oilseed rape's roots	Rhizosphere	Germany	1999	Serratia plymuthica	Serratia plymuthica	4	8	Newbler v. 2.6	454 pyrosequencing	5367478	20	56.16	NA	SAMN07976504	PRJNA417073	NCBI	10.1128/mra.00997-18
GCA_003241435.1_ASM324143v1_genomic	GCA_003241435.1	None	None	hospital NICU surfaces and sink samples	Hospital	USA	2013	Serratia marcescens	Serratia marcescens	9	2	IDBA_UD v. 1.1.1	Illumina HiSeq	4973011	186	60.23	NA	SAMN07426535	PRJNA376580	NCBI	10.1038/s41467-017-02018-w
GCA_003524615.1_ASM352461v1_genomic	GCA_003524615.1	None	None	metagenome	NA	None	Unknown	Serratia liquefaciens	Serratia liquefaciens	2	4	CLC de novo assembler v. 4.4.1	Illumina HiSeq 2000	5056546	42	55.53	NA	SAMN08020472	PRJNA417962	NCBI	10.1038/nbt.4229
GCA_003530495.1_ASM353049v1_genomic	GCA_003530495.1	None	None	metagenome	NA	None	Unknown	Serratia grimesii	Serratia grimesii	5	7	CLC de novo assembler v. 4.4.1	Illumina HiSeq 2000	5154353	31	52.82	NA	SAMN08020082	PRJNA417962	NCBI	10.1038/nbt.4229
GCA_003540595.1_ASM354059v1_genomic	GCA_003540595.1	None	None	metagenome	NA	None	Unknown	Serratia sp.	Serratia proteamaculans	6	9	CLC de novo assembler v. 4.4.1	Illumina HiSeq 2000	4591032	48	55.63	NA	SAMN08019950	PRJNA417962	NCBI	10.1038/nbt.4229
GCA_003591175.1_ASM359117v1_genomic	GCA_003591175.1	S40	None	potato	Plant	Denmark	2016	Serratia sp. S40	Serratia plymuthica	4	8	SPAdes v. 3.7.1	(Illumina) MiSeq	5383735	27	55.86	NA	SAMN10068376	PRJNA491277	NCBI	10.1128/MRA.01340-18
GCA_003634415.1_ASM363441v1_genomic	GCA_003634415.1	WS3236	None	None	NA	None	Unknown	Serratia plymuthica	Serratia plymuthica	4	8	HGAP v. smrtanalysis/2.3.0_p5; HGAP 3	PacBio	5349225	1	55.93	NA	SAMN08775337	PRJNA442736	NCBI	10.1101/482059
GCA_003641105.1_ASM364110v1_genomic	GCA_003641105.1	1D1416	Euonymus japonicus	gall tissue	Plant	None	1972	Serratia sp. 1D1416	Serratia ficaria	20	6	HGAP v. MAY-2018	PacBio	5552047	1	59.62	NA	SAMN10139427	PRJNA493633	NCBI	10.1128/MRA.01354-18
GCA_003699145.1_ASM369914v1_genomic	GCA_003699145.1	ICMP 9395	Triticum aestivum	None	Plant	USSR	Unknown	Serratia plymuthica	Serratia plymuthica	4	8	CLC assembly cell v. 4.2	Illumina MiSeq	5194007	192	56.43	NA	SAMN03976488	PRJNA292453	NCBI	10.1186/s13059-018-1606-y
GCA_003812745.1_ASM381274v1_genomic	GCA_003812745.1	FDAARGOS_506	Homo sapiens	Endotracheal aspirate	Human	None	2015	Serratia sp. FDAARGOS_506	Serratia marcescens	12	2	Canu v. 1.2	Pacbio; Illumina	4862745	2	59.33	NA	SAMN10163200	PRJNA231221	NCBI	10.1101/482059
GCA_003967055.1_ASM396705v1_genomic	GCA_003967055.1	AS-1	None	soil	Environmental	Japan	Unknown	Serratia marcescens	Serratia marcescens	15	2	Canu v. 1.2	PacBio RS II	5176029	2	59.54	NA	SAMD00143521	PRJDB7525	NCBI	10.1093/gbe/evz046
GCA_004153725.1_ASM415372v1_genomic	GCA_004153725.1	B-41156	None	Ground beef	Food	USA	2016	Serratia proteamaculans	Serratia proteamaculans	6	9	CLC NGS Cell v. 8.5	Illumina HiSeq	5338534	41	54.83	NA	SAMN06055350	PRJNA335642	NCBI	10.1038/s41467-017-02522-z
GCA_004153735.1_ASM415373v1_genomic	GCA_004153735.1	B-41162	None	Ground beef	Food	USA	2016	Serratia proteamaculans	Serratia proteamaculans	6	9	CLC NGS Cell v. 8.5	Illumina HiSeq	5286437	37	54.88	NA	SAMN06055351	PRJNA335642	NCBI	10.1038/s41467-017-02522-z
GCA_004153785.1_ASM415378v1_genomic	GCA_004153785.1	B-59510	None	None	NA	None	2016	Serratia proteamaculans	Serratia quinivorans	7	1	CLC NGS Cell v. 8.5	Illumina HiSeq	5764971	65	54.7	NA	SAMN06055357	PRJNA335642	NCBI	10.1038/s41467-017-02522-z
GCA_004153815.1_ASM415381v1_genomic	GCA_004153815.1	B-41552	None	Ground beef	Food	USA	2016	Serratia liquefaciens	Serratia liquefaciens	2	4	CLC NGS Cell v. 8.5	Illumina HiSeq	5372481	32	55.24	NA	SAMN06055353	PRJNA335642	NCBI	10.1038/s41467-017-02522-z
GCA_004153825.1_ASM415382v1_genomic	GCA_004153825.1	B-41184	None	asparagus	Food	USA	2016	Serratia liquefaciens	Serratia liquefaciens	2	4	CLC NGS Cell v. 8.5	Illumina HiSeq	5471693	49	55.07	NA	SAMN06055352	PRJNA335642	NCBI	10.1038/s41467-017-02522-z
GCA_004153865.1_ASM415386v1_genomic	GCA_004153865.1	B-41553	None	Ground beef	Food	USA	2016	Serratia liquefaciens	Serratia liquefaciens	2	4	CLC NGS Cell v. 8.5	Illumina HiSeq	5368541	37	55.54	NA	SAMN06055354	PRJNA335642	NCBI	10.1038/s41467-017-02522-z
GCA_004153875.1_ASM415387v1_genomic	GCA_004153875.1	B-41555	None	Ground beef	Food	USA	2016	Serratia liquefaciens	Serratia liquefaciens	2	4	CLC NGS Cell v. 8.5	Illumina HiSeq	5370120	40	55.54	NA	SAMN06055355	PRJNA335642	NCBI	10.1038/s41467-017-02522-z
GCA_004153885.1_ASM415388v1_genomic	GCA_004153885.1	B-41623	None	Raw shrimp	Fish	USA	2016	Serratia liquefaciens	Serratia liquefaciens	2	4	CLC NGS Cell v. 8.5	Illumina HiSeq	5259291	21	55.39	NA	SAMN06055356	PRJNA335642	NCBI	10.1038/s41467-017-02522-z
GCA_004196355.1_ASM419635v1_genomic	GCA_004196355.1	RPH1	Rhodnius prolixus	midgut	Insect	Brazil	2016	Serratia marcescens	Serratia marcescens	15	2	SPAdes v. 3.1.1	Illumina Hiseq2500	5183522	26	59.64	NA	SAMN06681551	PRJNA381635	NCBI	10.3389/fmicb.2018.03205
GCA_004196365.1_ASM419636v1_genomic	GCA_004196365.1	RPA1	Rhodnius prolixus	midgut	Insect	Brazil	2016	Serratia marcescens	Serratia marcescens	14	2	SPAdes v. 3.1.1	Illumina Hiseq2500	5337607	38	59.32	NA	SAMN06681549	PRJNA381609	NCBI	10.3389/fmicb.2018.03205
GCA_900108825.1_SM1890_genomic	GCA_900108825.1	None	None	None	NA	None	Unknown	Serratia marcescens	Serratia marcescens	12	2	None	Unknown	5865102	174	58.27	NA	SAMEA4524858	PRJEB16676	NCBI	10.1128/genomeA.01481-16
GCA_900175135.1_MFPA44A14-05.10_genomic	GCA_900175135.1	MFPA44A14-05	None	organic beef carpaccio	Food	None	2009	Serratia proteamaculans	Serratia proteamaculans	6	9	None	Unknown	5368891	80	54.85	NA	SAMEA103936875	PRJEB20089	NCBI	10.1128/genomeA.00491-17
GCA_900186025.1_BXF1_genomic	GCA_900186025.1	None	None	Diseased Pinus pinaster tree in Oliveira do Hospital; Coimbra (Portugal)	Plant	None	2009	Serratia grimesii	Serratia grimesii	5	7	None	Unknown	5090820	1	52.83	NA	SAMEA104112386	PRJEB21173	NCBI	10.1099/mgen.0.000178
GCA_900187015.1_50465_F01_genomic	GCA_900187015.1	NCTC12148	None	None	NA	None	1900	Serratia ficaria	Serratia ficaria	20	6	None	Unknown	5209973	1	60.06	NA	SAMEA4384070	PRJEB6403	NCTC 3000	NA
GCA_900456915.1_56433_D01_genomic	GCA_900456915.1	NCTC13382	None	None	NA	None	Unknown	Serratia marcescens	Serratia marcescens	15	2	None	Unknown	5421161	8	59.26	NA	SAMEA104200684	PRJEB6403	NCTC 3000	NA
GCA_900456935.1_38109_A02_genomic	GCA_900456935.1	NCTC11543	None	None	NA	None	Unknown	Serratia grimesii	Serratia grimesii	5	7	None	Unknown	5106124	2	52.75	NA	SAMEA3368259	PRJEB6403	NCTC 3000	NA
GCA_900456965.1_57675_G01_genomic	GCA_900456965.1	NCTC13194	None	None	NA	None	Unknown	Serratia quinivorans	Serratia proteamaculans	6	9	None	Unknown	5271917	19	54.98	NA	SAMEA104210808	PRJEB6403	NCTC 3000	NA
GCA_900457005.1_59449_G02_genomic	GCA_900457005.1	NCTC13189	None	None	NA	None	Unknown	Serratia quinivorans	Serratia quinivorans	7	1	None	Unknown	4802361	89	54.99	NA	SAMEA104398178	PRJEB6403	NCTC 3000	NA
GCA_900457055.1_32117_E02_genomic	GCA_900457055.1	NCTC10211	None	None	NA	None	Unknown	Serratia marcescens	Serratia marcescens	15	2	None	Unknown	5151569	2	59.78	NA	SAMEA2689778	PRJEB6403	NCTC 3000	NA
GCA_900457075.1_36672_B01_genomic	GCA_900457075.1	NCTC11544	None	None	NA	None	Unknown	Serratia quinivorans	Serratia quinivorans	7	1	None	Unknown	5875301	3	54.74	NA	SAMEA3282965	PRJEB6403	NCTC 3000	NA
GCA_900457085.1_56089_E02_genomic	GCA_900457085.1	NCTC10861	None	None	NA	None	Unknown	Serratia proteamaculans	Serratia liquefaciens	2	4	None	Unknown	5521825	2	55.17	NA	SAMEA104200668	PRJEB6403	NCTC 3000	NA
GCA_900478125.1_28193_B02_genomic	GCA_900478125.1	NCTC12961	None	None	NA	None	Unknown	Serratia plymuthica	Serratia plymuthica	4	8	None	Unknown	5348135	1	55.92	NA	SAMEA2548143	PRJEB6403	NCTC 3000	NA
GCA_900478395.1_32135_B01_genomic	GCA_900478395.1	NCTC10848 (also Grimont 39)	None	None	NA	None	Unknown	Serratia rubidaea	Serratia rubidaea-'like'	23	12	None	Unknown	4995355	1	57.72	NA	SAMEA2709012	PRJEB6403	NCTC 3000	NA
GCA_900635445.1_28869_A02_genomic	GCA_900635445.1	NCTC11214	None	not available: to be reported later	NA	None	Unknown	Serratia odorifera	Serratia odorifera	21	10	None	Unknown	5272556	1	56.05	NA	SAMEA2612492	PRJEB6403	NCTC 3000	NA
GCA_900635625.1_31436_B01_genomic	GCA_900635625.1	NCTC8900	None	not available: to be reported later	NA	None	Unknown	Serratia plymuthica	Serratia plymuthica	4	8	None	Unknown	5322855	1	55.81	NA	SAMEA2689766	PRJEB6403	NCTC 3000	NA
GCA_900635665.1_31769_F01_genomic	GCA_900635665.1	NCTC9419	None	not available: to be reported later	NA	None	Unknown	Serratia rubidaea	Serratia rubidaea	22	11	None	Unknown	5172175	1	58.7	NA	SAMEA2689772	PRJEB6403	NCTC 3000	NA
GCA_900637965.1_53990_D02_genomic	GCA_900637965.1	NCTC8015	None	Canal water	NA	None	Unknown	Serratia plymuthica	Serratia plymuthica	4	8	None	Unknown	5333492	1	55.68	NA	SAMEA101169418	PRJEB6403	NCTC 3000	NA
GCA_900638005.1_53550_B01_genomic	GCA_900638005.1	NCTC10036	None	Finger	Human	None	Unknown	Serratia rubidaea	Serratia rubidaea	22	11	None	Unknown	5045153	1	58.97	NA	SAMEA80460418	PRJEB6403	NCTC 3000	NA
GCA_900638135.1_56433_G01_genomic	GCA_900638135.1	NCTC13188	None	not available: to be reported later	NA	None	Unknown	Serratia quinivorans	Serratia quinivorans	7	1	None	Unknown	5376744	1	55.06	NA	SAMEA104200687	PRJEB6403	NCTC 3000	NA
GCA_900638145.1_56433_F01_genomic	GCA_900638145.1	NCTC13193	None	not available: to be reported later	NA	None	Unknown	Serratia fonticola	Serratia fonticola	1	3	None	Unknown	5831056	1	53.75	NA	SAMEA104200686	PRJEB6403	NCTC 3000	NA
SJC1001	NA	SJC1001	Homo_sapiens	Blood	Human	United Kingdom	2012?	Serratia marcescens	Serratia marcescens	9	2	SPAdes v3.6.1	Illumina_MiSeq	NA	43	59.74	NA	SAMEA13200999	PRJEB51113	UK hospitals	NA
SJC1005	NA	SJC1005	Homo_sapiens	Blood	Human	United Kingdom	2012?	Serratia marcescens	Serratia marcescens	14	2	Canu v1.6; Unicycler v0.4.7	Illumina_MiSeq; PacBio	NA	1	59.34	NA	SAMEA13201000	PRJEB51113	UK hospitals	NA
SJC1010	NA	SJC1010	Homo_sapiens	Eye_Swab	Plant	United Kingdom	2012?	Serratia marcescens	Serratia marcescens	9	2	SPAdes v3.6.1	Illumina_MiSeq	NA	64	59.57	NA	SAMEA13201001	PRJEB51113	UK hospitals	NA
SJC1014	NA	SJC1014	Homo_sapiens	Wound	Human	United Kingdom	2004?	Serratia marcescens	Serratia marcescens	15	2	SPAdes v3.6.1	Illumina_MiSeq	NA	24	59.78	NA	SAMEA13201002	PRJEB51113	UK hospitals	NA
SJC1015	NA	SJC1015	Homo_sapiens	Urine	Human	United Kingdom	2004?	Serratia marcescens	Serratia marcescens	15	2	SPAdes v3.6.1	Illumina_MiSeq	NA	26	59.66	NA	SAMEA13201003	PRJEB51113	UK hospitals	NA
SJC1019	NA	SJC1019	Homo_sapiens	Blood	Human	United Kingdom	2013?	Serratia marcescens	Serratia marcescens	13	2	SPAdes v3.6.1	Illumina_MiSeq	NA	29	59.46	NA	SAMEA13201004	PRJEB51113	UK hospitals	NA
SJC1021	NA	SJC1021	Homo_sapiens	Blood	Human	United Kingdom	2013?	Serratia marcescens	Serratia marcescens	15	2	SPAdes v3.6.1	Illumina_MiSeq	NA	23	59.64	NA	SAMEA13201005	PRJEB51113	UK hospitals	NA
SJC1033	NA	SJC1033	Homo_sapiens	Catheter_Urine	Human	United Kingdom	2016?	Serratia marcescens	Serratia marcescens	13	2	SPAdes v3.6.1	Illumina_MiSeq	NA	28	59.36	NA	SAMEA13201006	PRJEB51113	UK hospitals	NA
SJC1036	NA	SJC1036	Homo_sapiens	Midstream_Urine	Human	United Kingdom	2016?	Serratia marcescens	Serratia marcescens	15	2	SPAdes v3.6.1	Illumina_MiSeq	NA	20	59.9	NA	SAMEA13201009	PRJEB51113	UK hospitals	NA
SJC1039	NA	SJC1039	Homo_sapiens	Respiratory	Human	United Kingdom	2016?	Serratia marcescens	Serratia marcescens	9	2	Canu v1.6; Unicycler v0.4.7	Illumina_MiSeq; PacBio	NA	1	60.13	NA	SAMEA13201007	PRJEB51113	UK hospitals	NA
SJC1041	NA	SJC1041	Homo_sapiens	Respiratory	Human	United Kingdom	2016?	Serratia marcescens	Serratia marcescens	9	2	SPAdes v3.6.1	Illumina_MiSeq	NA	26	59.84	NA	SAMEA13201008	PRJEB51113	UK hospitals	NA
SJC1042	NA	SJC1042	Homo_sapiens	Respiratory	Human	United Kingdom	2016?	Serratia marcescens	Serratia marcescens	9	2	Canu v1.6; Unicycler v0.4.7	Illumina_MiSeq; PacBio	NA	8	59.92	NA	SAMEA13201011	PRJEB51113	UK hospitals	NA
SJC1043	NA	SJC1043	Homo_sapiens	Bloodstream?	Human	United Kingdom	2016	Serratia marcescens	Serratia marcescens	12	2	Canu v1.6; Unicycler v0.4.7	Illumina_MiSeq; PacBio	NA	4	58.95	NA	SAMEA13201010	PRJEB51113	UK hospitals	NA
SJC1044	NA	SJC1044	Homo_sapiens	Bloodstream?	Human	United Kingdom	2016	Serratia marcescens	Serratia marcescens	12	2	Canu v1.6; Unicycler v0.4.7	Illumina_MiSeq; ONT MinION	NA	4	58.95	NA	SAMEA13201013	PRJEB51113	UK hospitals	NA
SJC1045	NA	SJC1045	Homo_sapiens	Bloodstream?	Human	United Kingdom	2016	Serratia marcescens	Serratia marcescens	12	2	Canu v1.6; Unicycler v0.4.7	Illumina_MiSeq; ONT MinION	NA	4	58.95	NA	SAMEA13201014	PRJEB51113	UK hospitals	NA
SJC1046	NA	SJC1046	Homo_sapiens	Bloodstream?	Human	United Kingdom	2016	Serratia marcescens	Serratia marcescens	12	2	Canu v1.6; Unicycler v0.4.7	Illumina_MiSeq; ONT MinION	NA	4	58.97	NA	SAMEA13201012	PRJEB51113	UK hospitals	NA
SJC1047	NA	SJC1047	Homo_sapiens	Bloodstream?	Human	United Kingdom	2016	Serratia marcescens	Serratia marcescens	12	2	SPAdes v3.6.1	Illumina_MiSeq	NA	76	59.85	NA	SAMEA13201018	PRJEB51113	UK hospitals	NA
SJC1048	NA	SJC1048	Homo_sapiens	Bloodstream?	Human	United Kingdom	2016	Serratia marcescens	Serratia marcescens	12	2	Canu v1.6; Unicycler v0.4.7	Illumina_MiSeq; ONT MinION	NA	4	58.95	NA	SAMEA13201015	PRJEB51113	UK hospitals	NA
SJC1049	NA	SJC1049	Homo_sapiens	Bloodstream?	Human	United Kingdom	2016	Serratia marcescens	Serratia marcescens	9	2	SPAdes v3.6.1	Illumina_MiSeq	NA	21	60.11	NA	SAMEA13201016	PRJEB51113	UK hospitals	NA
SJC1050	NA	SJC1050	Homo_sapiens	Bloodstream?	Human	United Kingdom	2016	Serratia marcescens	Serratia marcescens	12	2	Canu v1.6; Unicycler v0.4.7	Illumina_MiSeq; ONT MinION	NA	4	58.95	NA	SAMEA13201017	PRJEB51113	UK hospitals	NA
SJC1051	NA	SJC1051	Homo_sapiens	Bloodstream?	Human	United Kingdom	2016	Serratia marcescens	Serratia marcescens	12	2	Canu v1.6; Unicycler v0.4.7	Illumina_MiSeq; ONT MinION	NA	4	58.88	NA	SAMEA13201019	PRJEB51113	UK hospitals	NA
SJC1052	NA	SJC1052	Homo_sapiens	Bloodstream?	Human	United Kingdom	2016	Serratia marcescens	Serratia marcescens	12	2	Canu v1.6; Unicycler v0.4.7	Illumina_MiSeq; ONT MinION	NA	4	58.95	NA	SAMEA13201021	PRJEB51113	UK hospitals	NA
SJC1053	NA	SJC1053	Homo_sapiens	Bloodstream?	Human	United Kingdom	2016	Serratia marcescens	Serratia marcescens	9	2	SPAdes v3.6.1	Illumina_MiSeq	NA	19	60.11	NA	SAMEA13201020	PRJEB51113	UK hospitals	NA
SJC1054	NA	SJC1054	Homo_sapiens	Bloodstream?	Human	United Kingdom	2016	Serratia marcescens	Serratia marcescens	12	2	Canu v1.6; Unicycler v0.4.7	Illumina_MiSeq; ONT MinION	NA	4	58.95	NA	SAMEA13201022	PRJEB51113	UK hospitals	NA
SJC1055	NA	SJC1055	Homo_sapiens	Bloodstream?	Human	United Kingdom	2016	Serratia marcescens	Serratia marcescens	13	2	SPAdes v3.6.1	Illumina_MiSeq	NA	32	59.41	NA	SAMEA13201023	PRJEB51113	UK hospitals	NA
SJC1056	NA	SJC1056	Homo_sapiens	Bloodstream?	Human	United Kingdom	2016	Serratia marcescens	Serratia marcescens	12	2	SPAdes v3.6.1	Illumina_MiSeq	NA	34	59.85	NA	SAMEA13201025	PRJEB51113	UK hospitals	NA
SJC1057	NA	SJC1057	Homo_sapiens	Bloodstream?	Human	United Kingdom	2016	Serratia marcescens	Serratia marcescens	9	2	SPAdes v3.6.1	Illumina_MiSeq	NA	33	59.67	NA	SAMEA13201024	PRJEB51113	UK hospitals	NA
SJC1058	NA	SJC1058	Homo_sapiens	Bloodstream?	Human	United Kingdom	2016	Serratia marcescens	Serratia marcescens	12	2	Canu v1.6; Unicycler v0.4.7	Illumina_MiSeq; ONT MinION	NA	6	58.93	NA	SAMEA13201026	PRJEB51113	UK hospitals	NA
SJC1059	NA	SJC1059	Homo_sapiens	Bloodstream?	Human	United Kingdom	2016	Serratia marcescens	Serratia marcescens	9	2	SPAdes v3.6.1	Illumina_MiSeq	NA	30	59.67	NA	SAMEA13201027	PRJEB51113	UK hospitals	NA
SJC1060	NA	SJC1060	Homo_sapiens	Bloodstream?	Human	United Kingdom	2016	Serratia marcescens	Serratia marcescens	14	2	SPAdes v3.6.1	Illumina_MiSeq	NA	25	59.65	NA	SAMEA13201031	PRJEB51113	UK hospitals	NA
SJC1061	NA	SJC1061	Homo_sapiens	Bloodstream?	Human	United Kingdom	2016	Serratia marcescens	Serratia marcescens	12	2	Canu v1.6; Unicycler v0.4.7	Illumina_MiSeq; PacBio	NA	7	58.92	NA	SAMEA13201029	PRJEB51113	UK hospitals	NA
SJC1062	NA	SJC1062	Homo_sapiens	Bloodstream?	Human	United Kingdom	2016	Serratia marcescens	Serratia marcescens	12	2	Canu v1.6; Unicycler v0.4.7	Illumina_MiSeq; ONT MinION	NA	7	58.93	NA	SAMEA13201030	PRJEB51113	UK hospitals	NA
SJC1063	NA	SJC1063	Homo_sapiens	Bloodstream?	Human	United Kingdom	2016	Serratia liquefaciens	Serratia liquefaciens	2	4	SPAdes v3.6.1	Illumina_MiSeq	NA	32	55.25	NA	SAMEA13201028	PRJEB51113	UK hospitals	NA
SJC1064	NA	SJC1064	Homo_sapiens	Bloodstream?	Human	United Kingdom	2016	Serratia liquefaciens	Serratia liquefaciens	2	4	SPAdes v3.6.1	Illumina_MiSeq	NA	81	55	NA	SAMEA13201032	PRJEB51113	UK hospitals	NA
SJC1065	NA	SJC1065	Homo_sapiens	Bloodstream?	Human	United Kingdom	2016	Serratia marcescens	Serratia marcescens	13	2	SPAdes v3.6.1	Illumina_MiSeq	NA	29	59.42	NA	SAMEA13201033	PRJEB51113	UK hospitals	NA
SJC1066	NA	SJC1066	Homo_sapiens	Bloodstream?	Human	United Kingdom	2016	Serratia marcescens	Serratia marcescens	12	2	SPAdes v3.6.1	Illumina_MiSeq	NA	31	59.53	NA	SAMEA13201034	PRJEB51113	UK hospitals	NA
SJC1067	NA	SJC1067	Homo_sapiens	Bloodstream?	Human	United Kingdom	2016	Serratia marcescens	Serratia marcescens	13	2	SPAdes v3.6.1	Illumina_MiSeq	NA	28	59.4	NA	SAMEA13201035	PRJEB51113	UK hospitals	NA
SJC1068	NA	SJC1068	Homo_sapiens	Bloodstream?	Human	United Kingdom	2016	Serratia marcescens	Serratia marcescens	13	2	SPAdes v3.6.1	Illumina_MiSeq	NA	22	59.12	NA	SAMEA13201037	PRJEB51113	UK hospitals	NA
SJC1069	NA	SJC1069	Homo_sapiens	Bloodstream?	Human	United Kingdom	2016	Serratia marcescens	Serratia marcescens	13	2	SPAdes v3.6.1	Illumina_MiSeq	NA	35	59.25	NA	SAMEA13201038	PRJEB51113	UK hospitals	NA
SJC1070	NA	SJC1070	Homo_sapiens	Bloodstream?	Human	United Kingdom	2016	Serratia marcescens	Serratia marcescens	12	2	Canu v1.6; Unicycler v0.4.7	Illumina_MiSeq; ONT MinION	NA	7	58.93	NA	SAMEA13201039	PRJEB51113	UK hospitals	NA
SJC1071	NA	SJC1071	Homo_sapiens	Bloodstream?	Human	United Kingdom	2016	Serratia marcescens	Serratia marcescens	13	2	SPAdes v3.6.1	Illumina_MiSeq	NA	28	59.53	NA	SAMEA13201036	PRJEB51113	UK hospitals	NA
