# Supplementary material for: The genus Serratia revisited by genomics
Source: Nat Commun. 2022 Sep 3;13:5195. doi: 10.1038/s41467-022-32929-2 (PMC9440931; doi:10.1038/s41467-022-32929-2)
Supplement: Supplementary file 6 — Source Data File [file 41467_2022_32929_MOESM6_ESM.xlsx]

## Sheet: figure_2c
phylogroup	unique.CDSs	num.genomes	sd	min	max
6	4834.12	1	202.216	4631.9	5036.34
6	5314.58	2	258.385	5056.19	5572.97
6	5602.6	3	276.964	5325.64	5879.56
6	5856.31	4	285.84	5570.47	6142.15
6	6078.24	5	287.479	5790.76	6365.72
6	6260.04	6	257.023	6003.02	6517.06
6	6399.28	7	246.238	6153.04	6645.52
6	6527.64	8	266.263	6261.38	6793.9
6	6668.26	9	265.441	6402.82	6933.7
6	6777.83	10	270.636	6507.19	7048.47
6	6857.44	11	278.298	6579.14	7135.74
6	6950.07	12	271.112	6678.96	7221.18
6	7034.65	13	269.575	6765.07	7304.23
6	7108.11	14	259.575	6848.53	7367.69
6	7170.91	15	253.736	6917.17	7424.65
6	7231.44	16	243.929	6987.51	7475.37
6	7292.85	17	240.525	7052.32	7533.38
6	7351.35	18	236.314	7115.04	7587.66
6	7415.9	19	206.14	7209.76	7622.04
6	7472.76	20	172.923	7299.84	7645.68
6	7528.19	21	131.517	7396.67	7659.71
6	7593	22	0	7593	7593
4	4834.94	1	142.995	4691.95	4977.93
4	5261.23	2	216.071	5045.16	5477.3
4	5606.98	3	250.802	5356.18	5857.78
4	5876.18	4	262.072	5614.11	6138.25
4	6166.03	5	269.554	5896.48	6435.58
4	6397.06	6	275.873	6121.19	6672.93
4	6631.35	7	281.55	6349.8	6912.9
4	6831.6	8	314.159	6517.44	7145.76
4	7028.31	9	319.728	6708.58	7348.04
4	7215.47	10	308.126	6907.34	7523.6
4	7386.27	11	332.312	7053.96	7718.58
4	7546.65	12	367.016	7179.63	7913.67
4	7728.56	13	363.066	7365.49	8091.63
4	7881.81	14	354.272	7527.54	8236.08
4	8026.47	15	337.569	7688.9	8364.04
4	8177.86	16	337.102	7840.76	8514.96
4	8313.25	17	333.485	7979.77	8646.73
4	8444.62	18	350.486	8094.13	8795.11
4	8579.47	19	345.142	8234.33	8924.61
4	8722.64	20	326.18	8396.46	9048.82
4	8836.26	21	303.773	8532.49	9140.03
4	8958.4	22	289.711	8668.69	9248.11
4	9082.39	23	292.427	8789.96	9374.82
4	9186.89	24	285.634	8901.26	9472.52
4	9297.25	25	268.86	9028.39	9566.11
4	9405.54	26	250.37	9155.17	9655.91
4	9491.33	27	234.216	9257.11	9725.55
4	9588.46	28	218.293	9370.17	9806.75
4	9686.51	29	183.31	9503.2	9869.82
4	9778.09	30	151.217	9626.87	9929.31
4	9874.21	31	134.53	9739.68	10008.7
4	9967.31	32	103.047	9864.26	10070.4
4	10073	33	0	10073	10073
1	4920.15	1	180.87	4739.28	5101.02
1	5540.9	2	250.213	5290.69	5791.11
1	5966.04	3	253.74	5712.3	6219.78
1	6312.12	4	281.636	6030.48	6593.76
1	6597.24	5	318.816	6278.42	6916.06
1	6862.06	6	318.507	6543.55	7180.57
1	7075.51	7	305.71	6769.8	7381.22
1	7307.63	8	292.876	7014.75	7600.51
1	7491.16	9	300.405	7190.76	7791.56
1	7649.01	10	310.259	7338.75	7959.27
1	7809.32	11	293.034	7516.29	8102.35
1	7960.51	12	303	7657.51	8263.51
1	8100.55	13	292.736	7807.81	8393.29
1	8233.76	14	317.828	7915.93	8551.59
1	8354.89	15	327.655	8027.24	8682.54
1	8462.87	16	320.807	8142.06	8783.68
1	8563.23	17	331.387	8231.84	8894.62
1	8675.8	18	333.24	8342.56	9009.04
1	8790.4	19	317.002	8473.4	9107.4
1	8893.35	20	320.047	8573.3	9213.4
1	8992.14	21	303.587	8688.55	9295.73
1	9078.56	22	297.273	8781.29	9375.83
1	9164.38	23	293.601	8870.78	9457.98
1	9247.28	24	285.981	8961.3	9533.26
1	9323.52	25	285.583	9037.94	9609.1
1	9399.43	26	277.1	9122.33	9676.53
1	9470.86	27	269.859	9201	9740.72
1	9546.5	28	265.992	9280.51	9812.49
1	9609.97	29	253.376	9356.59	9863.35
1	9665.19	30	243.676	9421.51	9908.87
1	9718.63	31	235.971	9482.66	9954.6
1	9785.11	32	223.709	9561.4	10008.8
1	9850.04	33	198.75	9651.29	10048.8
1	9897.85	34	204.174	9693.68	10102
1	9949.99	35	190.065	9759.93	10140.1
1	10010	36	168.628	9841.34	10178.6
1	10069	37	147.796	9921.19	10216.8
1	10119.4	38	141	9978.4	10260.4
1	10163.4	39	129.478	10033.9	10292.9
1	10199	40	118.993	10080	10318
1	10242.8	41	102.619	10140.2	10345.4
1	10287.8	42	79.46	10208.3	10367.2
1	10340	43	0	10340	10340
5	4536.99	1	94.1839	4442.81	4631.17
5	4837.89	2	193.757	4644.13	5031.65
5	5021.74	3	228.427	4793.31	5250.17
5	5162.24	4	216.134	4946.11	5378.37
5	5283.09	5	231.292	5051.8	5514.38
5	5384.73	6	228.758	5155.97	5613.49
5	5452.48	7	229.29	5223.19	5681.77
5	5534.28	8	232.632	5301.65	5766.91
5	5604.56	9	222.244	5382.32	5826.8
5	5659.92	10	220.678	5439.24	5880.6
5	5720.35	11	207.14	5513.21	5927.49
5	5778.15	12	192.695	5585.46	5970.84
5	5821.59	13	199.259	5622.33	6020.85
5	5859.09	14	203.227	5655.86	6062.32
5	5899.15	15	198.357	5700.79	6097.51
5	5949.9	16	179.611	5770.29	6129.51
5	5994.2	17	166.875	5827.33	6161.07
5	6032.67	18	156.909	5875.76	6189.58
5	6055.66	19	148.881	5906.78	6204.54
5	6083.86	20	144.199	5939.66	6228.06
5	6108.29	21	142.215	5966.07	6250.51
5	6133.44	22	141.348	5992.09	6274.79
5	6161.04	23	133.442	6027.6	6294.48
5	6190.42	24	129.502	6060.92	6319.92
5	6208.19	25	129.969	6078.22	6338.16
5	6229.92	26	133.054	6096.87	6362.97
5	6247.51	27	131.839	6115.67	6379.35
5	6265.69	28	128.285	6137.41	6393.97
5	6285.88	29	125.881	6160	6411.76
5	6303.25	30	122.807	6180.44	6426.06
5	6318.62	31	119.417	6199.2	6438.04
5	6338.76	32	115.887	6222.87	6454.65
5	6352.5	33	111.759	6240.74	6464.26
5	6370.17	34	116.387	6253.78	6486.56
5	6384.86	35	112.033	6272.83	6496.89
5	6400.29	36	111.181	6289.11	6511.47
5	6418.16	37	108.37	6309.79	6526.53
5	6431.14	38	109.12	6322.02	6540.26
5	6441.1	39	109.734	6331.37	6550.83
5	6455.13	40	108.462	6346.67	6563.59
5	6469.9	41	108.207	6361.69	6578.11
5	6482.4	42	107.661	6374.74	6590.06
5	6495.39	43	104.845	6390.54	6600.24
5	6510.75	44	99.5869	6411.16	6610.34
5	6524.95	45	93.4632	6431.49	6618.41
5	6535.01	46	93.7765	6441.23	6628.79
5	6548.97	47	91.1125	6457.86	6640.08
5	6561.55	48	90.1168	6471.43	6651.67
5	6573.55	49	84.1024	6489.45	6657.65
5	6583.75	50	82.4242	6501.33	6666.17
5	6592.41	51	82.962	6509.45	6675.37
5	6603.7	52	82.0313	6521.67	6685.73
5	6614.26	53	74.9952	6539.26	6689.26
5	6620.84	54	71.7771	6549.06	6692.62
5	6625.99	55	68.5358	6557.45	6694.53
5	6630.59	56	67.5689	6563.02	6698.16
5	6639.52	57	65.8841	6573.64	6705.4
5	6651.22	58	57.8183	6593.4	6709.04
5	6658.71	59	55.5089	6603.2	6714.22
5	6667.43	60	51.3774	6616.05	6718.81
5	6674.87	61	46.5209	6628.35	6721.39
5	6680.21	62	44.585	6635.62	6724.8
5	6687.54	63	38.3831	6649.16	6725.92
5	6696.47	64	30.9194	6665.55	6727.39
5	6705.52	65	20.2202	6685.3	6725.74
5	6712	66	0	6712	6712
9	4809.85	1	221.589	4588.26	5031.44
9	5414.34	2	281.675	5132.67	5696.01
9	5853.91	3	302.286	5551.62	6156.2
9	6211.69	4	310.087	5901.6	6521.78
9	6509.21	5	348.985	6160.23	6858.19
9	6777.91	6	345.489	6432.42	7123.4
9	7012.74	7	321.742	6691	7334.48
9	7233.98	8	321.432	6912.55	7555.41
9	7422.85	9	332.936	7089.91	7755.79
9	7599.17	10	322.768	7276.4	7921.94
9	7790.89	11	307.831	7483.06	8098.72
9	7946.48	12	321.983	7624.5	8268.46
9	8108.77	13	314.594	7794.18	8423.36
9	8277.49	14	313.498	7963.99	8590.99
9	8402.32	15	292.854	8109.47	8695.17
9	8541.91	16	278.022	8263.89	8819.93
9	8673.47	17	254.296	8419.17	8927.77
9	8798.21	18	246.483	8551.73	9044.69
9	8912.26	19	228.004	8684.26	9140.26
9	9030.41	20	225.448	8804.96	9255.86
9	9142	21	206.365	8935.64	9348.36
9	9243.45	22	169.761	9073.69	9413.21
9	9327.77	23	156.845	9170.93	9484.61
9	9433.67	24	108.601	9325.07	9542.27
9	9536	25	0	9536	9536
3	5102.11	1	223.46	4878.65	5325.57
3	5914.25	2	266.555	5647.7	6180.8
3	6540.38	3	335.952	6204.43	6876.33
3	7034.83	4	380.001	6654.83	7414.83
3	7468.5	5	376.353	7092.15	7844.85
3	7809.05	6	397.602	7411.45	8206.65
3	8160.14	7	404.452	7755.69	8564.59
3	8483.65	8	422.245	8061.41	8905.89
3	8785.69	9	465.102	8320.59	9250.79
3	9062.48	10	471.798	8590.68	9534.28
3	9358.38	11	487.74	8870.64	9846.12
3	9598.55	12	493.093	9105.46	10091.6
3	9868.06	13	496.634	9371.43	10364.7
3	10128.8	14	452.177	9676.62	10581
3	10333.1	15	448.639	9884.45	10781.7
3	10564.6	16	444.89	10119.7	11009.5
3	10761	17	434.142	10326.9	11195.2
3	10950.6	18	426.239	10524.4	11376.8
3	11116.3	19	411.816	10704.5	11528.1
3	11311.6	20	393.099	10918.5	11704.7
3	11496.8	21	383.487	11113.4	11880.3
3	11681.2	22	331.157	11350	12012.3
3	11838.6	23	328.328	11510.3	12166.9
3	12003	24	266.541	11736.5	12269.6
3	12140.6	25	225.458	11915.1	12366
3	12304.6	26	201.86	12102.7	12506.4
3	12449.9	27	189.771	12260.1	12639.6
3	12597.5	28	135.963	12461.5	12733.4
3	12723	29	0	12723	12723
2	4740.78	1	153.95	4586.83	4894.73
2	5271.06	2	289.564	4981.5	5560.62
2	5705.01	3	347.964	5357.05	6052.97
2	6025.06	4	422.027	5603.03	6447.09
2	6332.26	5	448.653	5883.61	6780.91
2	6576.06	6	457.786	6118.27	7033.85
2	6850.8	7	484.364	6366.44	7335.16
2	7094.84	8	481.791	6613.05	7576.63
2	7308.91	9	462.382	6846.53	7771.29
2	7504.04	10	470.496	7033.54	7974.54
2	7685.63	11	474.96	7210.67	8160.59
2	7835.98	12	471.519	7364.46	8307.5
2	8004.63	13	436.698	7567.93	8441.33
2	8173.27	14	445.975	7727.29	8619.25
2	8339.46	15	430.684	7908.78	8770.14
2	8506.86	16	453.381	8053.48	8960.24
2	8625.69	17	472.403	8153.29	9098.09
2	8756.68	18	467.523	8289.16	9224.2
2	8895.36	19	468.709	8426.65	9364.07
2	9017.78	20	474.773	8543.01	9492.55
2	9139.28	21	490.577	8648.7	9629.86
2	9260.49	22	470.789	8789.7	9731.28
2	9374.94	23	460.12	8914.82	9835.06
2	9480.48	24	455.282	9025.2	9935.76
2	9591.05	25	450.924	9140.13	10042
2	9693.81	26	463.179	9230.63	10157
2	9776.63	27	466.433	9310.2	10243.1
2	9882.46	28	488.795	9393.67	10371.3
2	9970.82	29	484.935	9485.89	10455.8
2	10088.5	30	486.69	9601.77	10575.2
2	10181	31	474.065	9706.97	10655.1
2	10271.7	32	477.357	9794.36	10749.1
2	10358.1	33	481.963	9876.17	10840.1
2	10463.7	34	470.341	9993.4	10934.1
2	10560.2	35	460.117	10100.1	11020.3
2	10643.6	36	457.709	10185.9	11101.3
2	10714	37	465.515	10248.5	11179.5
2	10775.6	38	453.608	10322	11229.2
2	10844.2	39	452.497	10391.7	11296.7
2	10920.6	40	452.21	10468.4	11372.8
2	10973.8	41	462.479	10511.3	11436.2
2	11042.5	42	462.705	10579.8	11505.2
2	11115.2	43	466.784	10648.4	11582
2	11185	44	470.322	10714.7	11655.4
2	11256.5	45	470.529	10786	11727
2	11317.2	46	464.706	10852.5	11781.9
2	11379.7	47	465.023	10914.7	11844.7
2	11431.2	48	459.701	10971.5	11890.9
2	11502.6	49	445.068	11057.6	11947.7
2	11585.1	50	463.754	11121.3	12048.8
2	11646.1	51	464.042	11182	12110.1
2	11725.6	52	459.848	11265.8	12185.5
2	11781.2	53	462.144	11319.1	12243.4
2	11830.5	54	456.858	11373.7	12287.4
2	11881.4	55	452.098	11429.3	12333.5
2	11947	56	439.062	11508	12386.1
2	12002.3	57	438.409	11563.9	12440.7
2	12072.3	58	434.595	11637.7	12506.9
2	12135.1	59	443.481	11691.6	12578.6
2	12192.7	60	460.19	11732.5	12652.9
2	12248.9	61	472.318	11776.6	12721.2
2	12302.7	62	481.62	11821.1	12784.3
2	12368.3	63	473.02	11895.3	12841.3
2	12414.4	64	467.294	11947.1	12881.7
2	12470.6	65	460.865	12009.8	12931.5
2	12525.8	66	448.066	12077.7	12973.8
2	12572.9	67	446.968	12126	13019.9
2	12610.4	68	446.301	12164.1	13056.7
2	12660.8	69	437.245	12223.6	13098.1
2	12712.4	70	422.636	12289.7	13135
2	12755.4	71	415.666	12339.7	13171
2	12803.1	72	410.305	12392.8	13213.4
2	12843.6	73	417.996	12425.6	13261.6
2	12894.1	74	425.41	12468.7	13319.6
2	12938.3	75	430.166	12508.2	13368.5
2	12999	76	445.242	12553.7	13444.2
2	13052.1	77	446.03	12606.1	13498.1
2	13090.6	78	448.733	12641.9	13539.4
2	13126.8	79	439.827	12687	13566.6
2	13157	80	434.53	12722.5	13591.6
2	13206.4	81	437.397	12769	13643.8
2	13245.6	82	444.438	12801.1	13690
2	13293.1	83	445.485	12847.6	13738.6
2	13337.1	84	438.872	12898.3	13776
2	13374	85	436.109	12937.9	13810.1
2	13411.1	86	429.81	12981.3	13840.9
2	13457.7	87	431.769	13025.9	13889.4
2	13488.1	88	432.078	13056	13920.1
2	13526.9	89	434.993	13091.9	13961.9
2	13567.5	90	437.156	13130.3	14004.6
2	13602.5	91	441.709	13160.8	14044.2
2	13636.6	92	452.419	13184.2	14089
2	13681.7	93	446.9	13234.8	14128.6
2	13727.8	94	446.243	13281.5	14174
2	13769.2	95	436.352	13332.9	14205.6
2	13807.1	96	439.62	13367.5	14246.7
2	13845.9	97	428.865	13417.1	14274.8
2	13889.6	98	430.975	13458.6	14320.6
2	13926.3	99	438.073	13488.2	14364.4
2	13958.9	100	437.519	13521.4	14396.4
2	13995.3	101	436.005	13559.3	14431.3
2	14029.8	102	445.172	13584.6	14474.9
2	14069.3	103	444.123	13625.2	14513.4
2	14112.6	104	452.835	13659.7	14565.4
2	14155.1	105	450.159	13704.9	14605.2
2	14191.2	106	446.862	13744.3	14638
2	14223.3	107	443.669	13779.7	14667
2	14259.7	108	439.084	13820.6	14698.8
2	14301.5	109	448.85	13852.6	14750.3
2	14333.4	110	453.856	13879.5	14787.2
2	14369.2	111	460.346	13908.8	14829.5
2	14407.1	112	454.189	13952.9	14861.3
2	14443.2	113	449.082	13994.1	14892.3
2	14490.4	114	434.604	14055.8	14925
2	14522.6	115	427.903	14094.7	14950.5
2	14560	116	432.734	14127.2	14992.7
2	14594.5	117	434.444	14160.1	15029
2	14637	118	436.297	14200.8	15073.3
2	14666	119	439.947	14226.1	15105.9
2	14697.2	120	444	14253.2	15141.2
2	14729.5	121	436.058	14293.5	15165.6
2	14761.8	122	437.22	14324.6	15199
2	14792.7	123	427.696	14365	15220.4
2	14821.5	124	426.188	14395.3	15247.7
2	14851.9	125	420.31	14431.6	15272.2
2	14882.1	126	424.481	14457.6	15306.6
2	14909.7	127	425.426	14484.3	15335.1
2	14939.9	128	421.79	14518.1	15361.7
2	14970.6	129	420.238	14550.4	15390.9
2	15005.8	130	416.915	14588.9	15422.7
2	15034.8	131	415.501	14619.2	15450.3
2	15064.8	132	421.222	14643.6	15486.1
2	15091.8	133	420.554	14671.3	15512.4
2	15119.8	134	419.51	14700.3	15539.3
2	15138.8	135	420.005	14718.8	15558.8
2	15166.3	136	425.298	14741	15591.6
2	15192.3	137	421.11	14771.2	15613.4
2	15219.5	138	421.609	14797.9	15641.1
2	15247.4	139	410.359	14837	15657.7
2	15269.8	140	418.318	14851.5	15688.1
2	15296.4	141	420.569	14875.8	15716.9
2	15325.2	142	418.104	14907.1	15743.3
2	15352.9	143	415.945	14937	15768.8
2	15390	144	416.613	14973.4	15806.7
2	15419.2	145	418.748	15000.5	15838
2	15446.2	146	425.349	15020.8	15871.5
2	15471.4	147	431.567	15039.9	15903
2	15490.8	148	431.77	15059	15922.5
2	15517.1	149	431.435	15085.7	15948.5
2	15543.2	150	428.981	15114.2	15972.2
2	15574	151	426.581	15147.4	16000.6
2	15606.7	152	421.637	15185	16028.3
2	15639.3	153	421.962	15217.3	16061.3
2	15668.9	154	419.977	15248.9	16088.9
2	15696.2	155	418.044	15278.1	16114.2
2	15725.1	156	420.595	15304.5	16145.7
2	15745.9	157	417.586	15328.3	16163.4
2	15767.4	158	416.459	15351	16183.9
2	15794.9	159	417.136	15377.8	16212.1
2	15825.7	160	413.658	15412	16239.3
2	15852	161	410.462	15441.6	16262.5
2	15879.2	162	404.743	15474.5	16284
2	15897.5	163	405.978	15491.5	16303.5
2	15930.2	164	391.633	15538.6	16321.8
2	15955.8	165	379.907	15575.9	16335.7
2	15977.8	166	385.656	15592.2	16363.5
2	16001	167	385.964	15615	16386.9
2	16023.7	168	381.833	15641.8	16405.5
2	16051.8	169	374.422	15677.3	16426.2
2	16069.2	170	365.537	15703.6	16434.7
2	16099.7	171	367.278	15732.4	16467
2	16121.8	172	373.998	15747.8	16495.8
2	16147.6	173	378.545	15769.1	16526.1
2	16174.6	174	376.974	15797.6	16551.5
2	16196.1	175	376.545	15819.6	16572.7
2	16217.5	176	370.532	15847	16588.1
2	16243.7	177	360.96	15882.7	16604.6
2	16265	178	355.088	15909.9	16620.1
2	16289	179	356.108	15932.9	16645.1
2	16317.6	180	356.019	15961.6	16673.6
2	16343.2	181	356.314	15986.9	16699.5
2	16361.7	182	358.034	16003.7	16719.8
2	16385.2	183	367.293	16017.9	16752.5
2	16399.7	184	363.917	16035.8	16763.6
2	16425	185	364.656	16060.4	16789.7
2	16451.6	186	363.4	16088.2	16815
2	16483.7	187	359.331	16124.4	16843.1
2	16507.3	188	356.846	16150.4	16864.1
2	16525.7	189	358.34	16167.3	16884
2	16550.8	190	358.296	16192.5	16909.1
2	16582.5	191	349.42	16233.1	16931.9
2	16603.8	192	355.626	16248.2	16959.4
2	16621.7	193	346.443	16275.3	16968.1
2	16646.5	194	342.736	16303.8	16989.2
2	16667.7	195	337.533	16330.1	17005.2
2	16684.7	196	338.304	16346.4	17023
2	16711.1	197	339.559	16371.6	17050.7
2	16730.2	198	334.881	16395.3	17065.1
2	16748.2	199	333.438	16414.8	17081.6
2	16775.6	200	336.578	16439.1	17112.2
2	16798.2	201	331.273	16466.9	17129.5
2	16821.7	202	328.435	16493.3	17150.2
2	16846.5	203	332.115	16514.3	17178.6
2	16866.8	204	332.915	16533.9	17199.8
2	16888.3	205	327.255	16561	17215.6
2	16907	206	326.362	16580.6	17233.4
2	16930	207	329.504	16600.5	17259.5
2	16955.9	208	334.064	16621.9	17290
2	16976.7	209	327.226	16649.5	17303.9
2	16997.8	210	330.645	16667.2	17328.5
2	17019	211	327.301	16691.7	17346.4
2	17034.8	212	325.266	16709.6	17360.1
2	17047.8	213	325.74	16722.1	17373.6
2	17062.8	214	327.004	16735.8	17389.8
2	17085.3	215	320.66	16764.6	17406
2	17108.4	216	314.69	16793.7	17423.1
2	17125	217	316.387	16808.6	17441.4
2	17143.9	218	311.711	16832.1	17455.6
2	17164.1	219	308.122	16856	17472.2
2	17179.1	220	305.656	16873.4	17484.7
2	17199.3	221	303.764	16895.6	17503.1
2	17214.3	222	303.523	16910.8	17517.9
2	17237.3	223	306.422	16930.9	17543.7
2	17258.5	224	308.36	16950.1	17566.8
2	17276.7	225	308.484	16968.2	17585.1
2	17295.5	226	311.876	16983.6	17607.4
2	17317.9	227	309.082	17008.8	17627
2	17332.7	228	314.091	17018.6	17646.8
2	17349.2	229	315.127	17034.1	17664.4
2	17366.2	230	316.229	17050	17682.5
2	17384.8	231	313.119	17071.7	17697.9
2	17405.6	232	310.778	17094.9	17716.4
2	17428.7	233	308.97	17119.7	17737.7
2	17446.9	234	310.239	17136.7	17757.1
2	17469.3	235	302.788	17166.6	17772.1
2	17491.6	236	303.92	17187.7	17795.5
2	17512	237	306.198	17205.8	17818.2
2	17526.5	238	303.065	17223.4	17829.5
2	17545.8	239	300.108	17245.7	17845.9
2	17560.2	240	303.715	17256.5	17863.9
2	17579.2	241	297.209	17282	17876.4
2	17596.6	242	296.083	17300.5	17892.7
2	17618.2	243	297.486	17320.8	17915.7
2	17638.6	244	295.675	17343	17934.3
2	17648.8	245	296.513	17352.3	17945.3
2	17669.2	246	292.176	17377	17961.3
2	17689.2	247	294.827	17394.3	17984
2	17710.3	248	293.235	17417.1	18003.6
2	17725.2	249	291.122	17434	18016.3
2	17747	250	284.725	17462.3	18031.7
2	17765.1	251	282.047	17483.1	18047.2
2	17785.1	252	279.11	17506	18064.2
2	17803.1	253	279.374	17523.7	18082.4
2	17822.2	254	279.06	17543.2	18101.3
2	17838.4	255	274.299	17564.1	18112.7
2	17854.6	256	271.601	17583	18126.2
2	17873.3	257	268.519	17604.8	18141.8
2	17891.1	258	272.123	17619	18163.3
2	17905.5	259	271.911	17633.5	18177.4
2	17923.6	260	270.021	17653.6	18193.6
2	17941.4	261	267.808	17673.6	18209.2
2	17957.6	262	265.021	17692.6	18222.6
2	17976.2	263	267.911	17708.3	18244.1
2	17993.8	264	267.322	17726.4	18261.1
2	18007.2	265	266.672	17740.5	18273.9
2	18024.6	266	264.848	17759.8	18289.5
2	18043.7	267	269.092	17774.6	18312.8
2	18063	268	266.975	17796.1	18330
2	18079.5	269	261.052	17818.4	18340.5
2	18099.3	270	264.597	17834.7	18363.9
2	18119.8	271	268.198	17851.6	18388
2	18136.1	272	269.935	17866.1	18406
2	18152.9	273	265.569	17887.3	18418.5
2	18167.1	274	267.747	17899.3	18434.8
2	18181.1	275	270.366	17910.8	18451.5
2	18196.8	276	269.816	17927	18466.6
2	18216.1	277	271.602	17944.5	18487.7
2	18239.8	278	272.719	17967.1	18512.5
2	18255.2	279	274.361	17980.8	18529.5
2	18270.6	280	275.832	17994.8	18546.4
2	18285.1	281	272.778	18012.3	18557.9
2	18302.7	282	269.191	18033.5	18571.9
2	18319	283	270.08	18048.9	18589.1
2	18332.9	284	271.48	18061.4	18604.4
2	18350.5	285	270.245	18080.3	18620.7
2	18366.9	286	267.447	18099.5	18634.4
2	18385.2	287	264.633	18120.5	18649.8
2	18399.5	288	262.189	18137.4	18661.7
2	18414.7	289	255.025	18159.6	18669.7
2	18431.4	290	253.591	18177.8	18685
2	18447.5	291	257.179	18190.4	18704.7
2	18465.6	292	259.459	18206.1	18725.1
2	18482.9	293	257.984	18224.9	18740.9
2	18500.5	294	261.215	18239.2	18761.7
2	18519.5	295	254.051	18265.4	18773.5
2	18534.5	296	255.468	18279	18790
2	18543.2	297	255.949	18287.3	18799.2
2	18563.5	298	263.231	18300.3	18826.7
2	18580.8	299	262.23	18318.6	18843
2	18597.7	300	257.459	18340.2	18855.1
2	18615.9	301	257.685	18358.3	18873.6
2	18627.8	302	258.825	18369	18886.6
2	18642.8	303	258.797	18384	18901.6
2	18653.5	304	255.5	18398	18909
2	18669.6	305	251.576	18418	18921.2
2	18684.3	306	254.629	18429.7	18939
2	18698.7	307	251.642	18447.1	18950.4
2	18711.5	308	252.737	18458.8	18964.3
2	18730	309	250.724	18479.3	18980.7
2	18749.9	310	248.599	18501.3	18998.5
2	18767.7	311	248.483	18519.2	19016.2
2	18784.3	312	247.953	18536.4	19032.3
2	18798.4	313	244.679	18553.8	19043.1
2	18813.6	314	243.283	18570.3	19056.9
2	18827.7	315	240.608	18587.1	19068.3
2	18839.8	316	238.841	18600.9	19078.6
2	18853.1	317	241.405	18611.7	19094.5
2	18868.8	318	243.115	18625.7	19111.9
2	18884.5	319	236.988	18647.5	19121.5
2	18901.2	320	231.713	18669.5	19132.9
2	18914.8	321	231.442	18683.3	19146.2
2	18933.2	322	230.401	18702.8	19163.6
2	18948.9	323	230.41	18718.5	19179.3
2	18963.2	324	229.288	18734	19192.5
2	18976.7	325	231.745	18745	19208.5
2	18994.1	326	236.424	18757.7	19230.5
2	19008	327	236.082	18771.9	19244.1
2	19020.7	328	236.099	18784.6	19256.8
2	19033.6	329	234.922	18798.7	19268.5
2	19044.2	330	235.312	18808.9	19279.5
2	19061	331	232.296	18828.7	19293.3
2	19077.6	332	222.495	18855.1	19300.1
2	19089.5	333	219.574	18869.9	19309.1
2	19108	334	212.762	18895.2	19320.8
2	19122.4	335	211.991	18910.4	19334.4
2	19137.7	336	209.396	18928.3	19347.1
2	19151.4	337	210.732	18940.7	19362.2
2	19166.8	338	210.663	18956.2	19377.5
2	19179.7	339	208.807	18970.8	19388.5
2	19187.9	340	207.035	18980.9	19395
2	19200.5	341	210.101	18990.4	19410.6
2	19217.1	342	210.408	19006.7	19427.5
2	19227.4	343	206.92	19020.4	19434.3
2	19238.2	344	205.311	19032.9	19443.5
2	19252.3	345	209.167	19043.1	19461.4
2	19267.5	346	207.843	19059.7	19475.4
2	19284.6	347	206.891	19077.7	19491.5
2	19295.4	348	206.036	19089.4	19501.4
2	19312.1	349	202.273	19109.8	19514.4
2	19329	350	204.06	19124.9	19533
2	19340.8	351	202.376	19138.5	19543.2
2	19358.1	352	197.693	19160.4	19555.8
2	19369.2	353	198.383	19170.8	19567.6
2	19379.8	354	196.585	19183.2	19576.3
2	19397.1	355	191.933	19205.2	19589
2	19413.4	356	191.138	19222.2	19604.5
2	19425.4	357	189.882	19235.6	19615.3
2	19438.9	358	186.046	19252.9	19625
2	19453.1	359	190.062	19263	19643.1
2	19465	360	183.622	19281.3	19648.6
2	19479	361	184.366	19294.7	19663.4
2	19493.1	362	186.994	19306.1	19680.1
2	19505.6	363	183.815	19321.8	19689.4
2	19521.1	364	180.131	19340.9	19701.2
2	19536	365	179.827	19356.2	19715.9
2	19549.1	366	176.502	19372.6	19725.6
2	19564.6	367	172.052	19392.5	19736.6
2	19578	368	169.059	19409	19747.1
2	19591.4	369	162.61	19428.8	19754
2	19603.4	370	163.269	19440.1	19766.6
2	19617.9	371	159.718	19458.1	19777.6
2	19631.5	372	157.137	19474.4	19788.7
2	19643.7	373	154.533	19489.1	19798.2
2	19654.1	374	156.312	19497.8	19810.4
2	19667.5	375	148.617	19518.8	19816.1
2	19677.2	376	150.576	19526.6	19827.8
2	19695.8	377	146.503	19549.3	19842.3
2	19709.7	378	144.666	19565	19854.3
2	19725.4	379	137.619	19587.8	19863
2	19740.2	380	133.809	19606.4	19874
2	19754.4	381	131.833	19622.6	19886.2
2	19763.8	382	131.648	19632.1	19895.4
2	19776.4	383	129.091	19647.3	19905.5
2	19790.1	384	127.122	19663	19917.2
2	19802.7	385	125.514	19677.2	19928.2
2	19817.6	386	123.451	19694.1	19941
2	19832.2	387	114.625	19717.6	19946.8
2	19845.5	388	108.063	19737.4	19953.6
2	19861.3	389	104.974	19756.3	19966.3
2	19871.8	390	102.313	19769.4	19974.1
2	19887.1	391	96.9784	19790.1	19984.1
2	19901	392	88.4345	19812.6	19989.5
2	19911.5	393	89.085	19822.4	20000.6
2	19926.4	394	86.3782	19840	20012.8
2	19940.4	395	73.7359	19866.6	20014.1
2	19948.7	396	74.3616	19874.3	20023.1
2	19960.3	397	67.8915	19892.4	20028.2
2	19973.4	398	62.9337	19910.5	20036.3
2	19986.1	399	56.8126	19929.3	20042.9
2	19999.7	400	45.1592	19954.5	20044.8
2	20015	401	37.6473	19977.3	20052.6
2	20025.3	402	31.112	19994.2	20056.4
2	20038.2	403	21.6958	20016.5	20059.9
2	20048	404	0	20048	20048
8	4881.57	1	109.225	4772.35	4990.79
8	5486.17	2	205.597	5280.57	5691.77
8	5902.19	3	210.869	5691.32	6113.06
8	6246.19	4	233.265	6012.93	6479.45
8	6517.03	5	260.99	6256.04	6778.02
8	6785.28	6	267.168	6518.11	7052.45
8	7021.04	7	289.753	6731.29	7310.79
8	7223.36	8	302.436	6920.92	7525.8
8	7399.81	9	294.094	7105.72	7693.9
8	7594.74	10	275.541	7319.2	7870.28
8	7762.04	11	290.008	7472.03	8052.05
8	7902.66	12	304.873	7597.79	8207.53
8	8050.69	13	289.695	7761	8340.38
8	8210.6	14	242.751	7967.85	8453.35
8	8336.26	15	231.143	8105.12	8567.4
8	8445.81	16	232.239	8213.57	8678.05
8	8566.14	17	196.745	8369.39	8762.89
8	8686.6	18	164.908	8521.69	8851.51
8	8795.88	19	149.991	8645.89	8945.87
8	8898.29	20	108.757	8789.53	9007.05
8	8979.39	21	75.8461	8903.54	9055.24
8	9065	22	0	9065	9065
7	4707.55	1	84.475	4623.07	4792.03
7	5027.8	2	161.379	4866.42	5189.18
7	5285.83	3	196.027	5089.8	5481.86
7	5504.23	4	202.021	5302.21	5706.25
7	5699.75	5	235.145	5464.6	5934.9
7	5868.69	6	234.266	5634.42	6102.96
7	6021.03	7	220.96	5800.07	6241.99
7	6164.82	8	189.564	5975.26	6354.38
7	6310.65	9	138.601	6172.05	6449.25
7	6449	10	0	6449	6449
11	4496.82	1	117.346	4379.47	4614.17
11	4898.11	2	159.855	4738.25	5057.97
11	5166.54	3	185.357	4981.18	5351.9
11	5416.41	4	174.182	5242.23	5590.59
11	5654.16	5	147.495	5506.67	5801.65
11	5835	6	0	5835	5835

## Sheet: figure_4a
strain	gc_percent	phylogroup
26968_7_1	60.18	6
26968_7_10	60.08	6
26968_7_100	55.21	4
26968_7_102	54.87	1
26968_7_104	59.25	5
26968_7_106	58.99	5
26968_7_107	59.09	5
26968_7_108	55.43	4
26968_7_109	55.23	9
26968_7_11	59.21	5
26968_7_110	54.8	1
26968_7_111	59.03	5
26968_7_113	58.91	5
26968_7_114	59.3	5
26968_7_115	58.98	5
26968_7_116	54.8	1
26968_7_117	54.98	1
26968_7_118	59.3	5
26968_7_12	53.79	3
26968_7_120	59.08	5
26968_7_121	54.95	1
26968_7_122	59.29	5
26968_7_123	60.05	6
26968_7_124	55.29	9
26968_7_125	55.07	1
26968_7_126	59.87	2
26968_7_127	59.21	5
26968_7_128	59.36	5
26968_7_129	55.09	1
26968_7_13	58.94	5
26968_7_131	59.92	6
26968_7_132	55.04	9
26968_7_133	55.15	9
26968_7_135	59.25	5
26968_7_136	59.2	5
26968_7_137	54.8	1
26968_7_138	60.12	6
26968_7_139	54.52	1
26968_7_140	54.94	1
26968_7_141	59.74	2
26968_7_142	59.36	5
26968_7_143	59.17	5
26968_7_144	59.32	5
26968_7_146	59.59	6
26968_7_147	54.97	1
26968_7_148	54.98	1
26968_7_149	54.8	1
26968_7_15	54.97	9
26968_7_150	55.41	4
26968_7_152	54.93	1
26968_7_153	59.22	5
26968_7_154	60.07	6
26968_7_155	55.12	9
26968_7_156	55.13	9
26968_7_157	55.02	1
26968_7_159	58.99	5
26968_7_16	55.03	9
26968_7_160	55.06	1
26968_7_161	55.06	1
26968_7_162	59.59	6
26968_7_163	55.24	1
26968_7_164	58.89	5
26968_7_165	54.79	1
26968_7_166	59.17	5
26968_7_167	58.99	5
26968_7_168	55.07	1
26968_7_169	55.22	4
26968_7_17	55.12	9
26968_7_170	60.07	6
26968_7_172	54.8	1
26968_7_174	54.8	1
26968_7_175	59.06	5
26968_7_176	55.04	1
26968_7_177	58.99	5
26968_7_178	59.01	5
26968_7_18	60.1	6
26968_7_180	59.18	2
26968_7_181	55.84	8
26968_7_183	59.87	2
26968_7_185	59.2	5
26968_7_186	55.96	8
26968_7_187	59.73	2
26968_7_188	52.78	7
26968_7_19	53.89	3
26968_7_193	58.89	5
26968_7_194	59.74	2
26968_7_195	59.83	2
26968_7_196	55.42	4
26968_7_197	59.75	2
26968_7_2	56.15	8
26968_7_200	58.89	5
26968_7_201	59.03	5
26968_7_202	53.62	3
26968_7_203	59.18	2
26968_7_204	55.55	4
26968_7_205	59.75	2
26968_7_206	59.31	5
26968_7_207	55.24	1
26968_7_208	59.09	5
26968_7_209	59.2	5
26968_7_21	59.03	5
26968_7_210	60.06	2
26968_7_211	59.28	11
26968_7_214	54.93	1
26968_7_215	54.8	1
26968_7_216	59.1	5
26968_7_217	58.92	5
26968_7_218	59.46	2
26968_7_219	59.35	5
26968_7_22	59.86	2
26968_7_221	53.94	3
26968_7_222	59.96	6
26968_7_223	55.04	1
26968_7_224	59.04	5
26968_7_225	59.12	5
26968_7_227	60.06	2
26968_7_229	53.91	3
26968_7_23	55.38	4
26968_7_230	59.28	11
26968_7_231	59.11	5
26968_7_232	59.03	5
26968_7_233	59.25	5
26968_7_235	59.8	2
26968_7_236	55.42	4
26968_7_237	59.7	2
26968_7_239	52.77	7
26968_7_24	54.97	1
26968_7_240	59.08	5
26968_7_241	59.25	5
26968_7_242	59.19	2
26968_7_243	59.18	2
26968_7_244	59.62	6
26968_7_245	55.1	1
26968_7_247	52.64	7
26968_7_248	59.08	5
26968_7_249	58.92	5
26968_7_25	59.79	6
26968_7_253	59.85	2
26968_7_255	59.33	5
26968_7_257	59.28	2
26968_7_259	59.65	6
26968_7_26	53.86	3
26968_7_261	59.25	5
26968_7_262	58.82	5
26968_7_263	58.95	5
26968_7_264	59.45	2
26968_7_265	59.68	6
26968_7_266	58.82	5
26968_7_27	53.8	3
26968_7_28	59.04	5
26968_7_3	59.75	2
26968_7_30	60.1	6
26968_7_31	53.97	3
26968_7_32	53.85	3
26968_7_34	54.94	1
26968_7_35	55.38	4
26968_7_36	55.38	4
26968_7_37	55.29	9
26968_7_38	59.82	6
26968_7_39	53.8	3
26968_7_4	55.13	1
26968_7_40	53.35	3
26968_7_41	58.95	5
26968_7_42	55.13	1
26968_7_43	55.5	4
26968_7_44	54.87	9
26968_7_45	59.75	2
26968_7_46	59.75	6
26968_7_47	53.93	3
26968_7_48	53.84	3
26968_7_49	54.95	1
26968_7_5	58.99	5
26968_7_50	55.22	9
26968_7_51	55.03	9
26968_7_52	55.21	9
26968_7_54	53.87	3
26968_7_57	55.57	4
26968_7_58	55.48	4
26968_7_59	54.99	9
26968_7_6	53.59	3
26968_7_60	59.26	5
26968_7_61	60.02	6
26968_7_62	53.8	3
26968_7_63	59.03	5
26968_7_65	55.37	4
26968_7_66	55.32	9
26968_7_67	55.08	1
26968_7_69	53.76	3
26968_7_7	58.94	5
26968_7_70	52.76	7
26968_7_71	59.03	5
26968_7_72	52.77	7
26968_7_73	55.42	4
26968_7_74	55.01	1
26968_7_75	55.05	9
26968_7_77	53.94	3
26968_7_78	52.59	7
26968_7_79	60.12	6
26968_7_8	55.31	4
26968_7_80	59.34	5
26968_7_81	53.85	3
26968_7_83	59.04	5
26968_7_84	55.4	4
26968_7_86	55.46	4
26968_7_87	55.07	1
26968_7_88	54.69	1
26968_7_89	58.79	5
26968_7_9	55.01	1
26968_7_90	59.08	5
26968_7_91	59.12	5
26968_7_93	55.21	9
26968_7_95	55.45	4
26968_7_96	59.28	5
26968_7_97	58.81	5
26968_7_98	55.19	9
GCA_000214195.1_ASM21419v1_genomic	55.96	8
GCA_000214235.1_ASM21423v1_genomic	55.96	8
GCA_000214805.1_ASM21480v1_genomic	55.96	8
GCA_000261045.2_ASM26104v2_genomic	55.65	8
GCA_000292365.1_ASM29236v1_genomic	59.24	2
GCA_000300895.1_ASM30089v1_genomic	56.1	8
GCA_000330865.1_ASM33086v1_genomic	58.86	11
GCA_000336365.1_ASM33636v1_genomic	56.17	8
GCA_000336425.1_ASM33642v1_genomic	59.55	2
GCA_000342205.1_SerMar_1.0_genomic	59.47	2
GCA_000347995.1_ASM34799v1_genomic	54.99	1
GCA_000422085.1_ASM42208v1_genomic	55.33	4
GCA_000438825.1_ASM43882v1_genomic	56.2	8
GCA_000465615.2_GS_De_Novo_Assembly_genomic	59.78	2
GCA_000468075.1_Serratia_fanticola_AU-P3_3__genomic	53.75	3
GCA_000476315.1_UTAD54_1_genomic	53.54	3
GCA_000477615.1_Serratia_fanticola_genomic	53.75	3
GCA_000478545.1_ASM47854v1_genomic	56.2	8
GCA_000513215.1_DB11_genomic	59.51	2
GCA_000633335.1_ASM63333v1_genomic	59.24	2
GCA_000633555.1_ASM63355v1_genomic	59.23	2
GCA_000648575.1_ASM64857v1_genomic	56.21	8
GCA_000695485.1_smgenome_genomic	59.82	2
GCA_000695995.1_ASM69599v1_genomic	59.46	2
GCA_000699165.1_ASM69916v1_genomic	55.75	4
GCA_000734885.1_SerGri_SPAdes_genomic	52.85	7
GCA_000738535.1_ASM73853v1_genomic	59.1	2
GCA_000738675.1_ASM73867v1_genomic	59.54	2
GCA_000739215.1_ASM73921v1_genomic	59.91	2
GCA_000747565.1_ASM74756v1_genomic	59.59	2
GCA_000783615.2_ASM78361v2_genomic	59.72	2
GCA_000783915.2_ASM78391v2_genomic	59.88	2
GCA_000783975.2_ASM78397v2_genomic	59.66	2
GCA_000805875.1_SmRM66262_v1.0_genomic	60.06	2
GCA_000828775.1_ASM82877v1_genomic	59.74	2
GCA_000975245.1_ASM97524v1_genomic	55.19	4
GCA_001006005.1_ASM100600v1_genomic	53.61	3
GCA_001007555.1_2015-04-28_genomic	59.15	2
GCA_001011075.1_ASM101107v1_genomic	59.26	2
GCA_001022215.1_ASM102221v1_genomic	58.61	2
GCA_001051865.1_ASM105186v1_genomic	59.53	2
GCA_001060335.1_ASM106033v1_genomic	59.47	2
GCA_001060585.1_ASM106058v1_genomic	59.93	2
GCA_001060625.1_ASM106062v1_genomic	59.34	2
GCA_001060655.1_ASM106065v1_genomic	59.35	2
GCA_001061145.1_ASM106114v1_genomic	59.58	2
GCA_001061195.1_ASM106119v1_genomic	59.93	2
GCA_001061225.1_ASM106122v1_genomic	59.92	2
GCA_001062235.1_ASM106223v1_genomic	59.58	2
GCA_001062285.1_ASM106228v1_genomic	59.94	2
GCA_001062925.1_ASM106292v1_genomic	55.44	4
GCA_001063125.1_ASM106312v1_genomic	59.61	2
GCA_001063145.1_ASM106314v1_genomic	59.77	2
GCA_001063175.1_ASM106317v1_genomic	59.77	2
GCA_001063325.1_ASM106332v1_genomic	59.47	2
GCA_001063375.1_ASM106337v1_genomic	59.45	2
GCA_001064335.1_ASM106433v1_genomic	59.77	2
GCA_001064345.1_ASM106434v1_genomic	59.78	2
GCA_001064455.1_ASM106445v1_genomic	59.82	2
GCA_001064715.1_ASM106471v1_genomic	59.47	2
GCA_001064725.1_ASM106472v1_genomic	59.48	2
GCA_001064835.1_ASM106483v1_genomic	59.47	2
GCA_001064855.1_ASM106485v1_genomic	59.47	2
GCA_001064975.1_ASM106497v1_genomic	59.45	2
GCA_001065325.1_ASM106532v1_genomic	59.72	2
GCA_001065405.1_ASM106540v1_genomic	59.45	2
GCA_001065935.1_ASM106593v1_genomic	59.01	2
GCA_001066945.1_ASM106694v1_genomic	60	2
GCA_001067015.1_ASM106701v1_genomic	60.17	2
GCA_001067375.1_ASM106737v1_genomic	59.31	2
GCA_001068085.1_ASM106808v1_genomic	59.65	2
GCA_001076625.1_ASM107662v1_genomic	59.77	2
GCA_001280365.1_ASM128036v1_genomic	59.61	2
GCA_001294565.1_ASM129456v1_genomic	59.8	2
GCA_001317205.2_56_S29v.02_genomic	58.97	2
GCA_001317425.2_59_S30v.02_genomic	58.79	2
GCA_001514455.1_ASM151445v1_genomic	53.69	3
GCA_001536325.1_12082_3_52_genomic	59.84	2
GCA_001536345.1_12082_2_67_genomic	59.9	2
GCA_001536365.1_12082_3_76_genomic	59.95	2
GCA_001536385.1_12082_3_28_genomic	60.05	2
GCA_001536405.1_12082_3_29_genomic	60.04	2
GCA_001536425.1_12082_3_92_genomic	59.93	2
GCA_001536445.1_12082_2_63_genomic	59.98	2
GCA_001536465.1_12082_2_70_genomic	59.98	2
GCA_001536485.1_12082_2_24_genomic	59.88	2
GCA_001536505.1_12082_2_64_genomic	59.89	2
GCA_001536525.1_12082_3_49_genomic	59.88	2
GCA_001536545.1_12082_3_88_genomic	60.18	2
GCA_001536565.1_12082_5_49_genomic	60.05	2
GCA_001536585.1_12082_5_39_genomic	59.98	2
GCA_001536605.1_12045_8_19_genomic	59.9	2
GCA_001536625.1_12082_3_56_genomic	60.18	2
GCA_001536645.1_12082_3_73_genomic	60.18	2
GCA_001536665.1_12082_3_57_genomic	60.1	2
GCA_001536685.1_12082_2_86_genomic	60.02	2
GCA_001536705.1_12082_3_61_genomic	60.03	2
GCA_001536725.1_12082_3_14_genomic	59.91	2
GCA_001536745.1_12082_3_86_genomic	59.88	2
GCA_001536765.1_12082_2_66_genomic	60.05	2
GCA_001536845.1_12082_3_30_genomic	59.85	2
GCA_001536895.1_12082_3_47_genomic	59.98	2
GCA_001536945.1_12082_3_63_genomic	59.99	2
GCA_001536965.1_12082_3_42_genomic	59.97	2
GCA_001536985.1_12082_2_79_genomic	60.09	2
GCA_001537005.1_12082_3_48_genomic	59.85	2
GCA_001537025.1_12082_2_54_genomic	59.94	2
GCA_001537045.1_12082_5_37_genomic	60.05	2
GCA_001537065.1_12082_3_13_genomic	59.99	2
GCA_001537085.1_12082_3_93_genomic	59.5	2
GCA_001537105.1_12045_8_17_genomic	60.04	2
GCA_001537125.1_12082_3_20_genomic	59.92	2
GCA_001537145.1_12082_2_28_genomic	59.68	2
GCA_001537165.1_12082_5_44_genomic	59.94	2
GCA_001537185.1_12082_3_26_genomic	59.98	2
GCA_001537205.1_12082_2_37_genomic	59.83	2
GCA_001537225.1_12082_2_72_genomic	59.94	2
GCA_001537245.1_12082_2_77_genomic	59.9	2
GCA_001537265.1_12082_3_3_genomic	60.07	2
GCA_001537285.1_12045_8_16_genomic	60.05	2
GCA_001537305.1_12082_5_41_genomic	60.06	2
GCA_001537325.1_12082_2_53_genomic	60.02	2
GCA_001537345.1_12082_2_78_genomic	60.08	2
GCA_001537365.1_12082_3_5_genomic	60.05	2
GCA_001537385.1_12082_3_2_genomic	59.85	2
GCA_001537405.1_12045_8_26_genomic	60.06	2
GCA_001537425.1_12082_2_48_genomic	60.09	2
GCA_001537445.1_12045_8_9_genomic	59.95	2
GCA_001537465.1_12082_2_82_genomic	60.05	2
GCA_001537485.1_12082_2_75_genomic	60.18	2
GCA_001537505.1_12082_5_35_genomic	59.93	2
GCA_001537525.1_12082_2_25_genomic	59.91	2
GCA_001537545.1_12082_3_18_genomic	59.69	2
GCA_001537565.1_12045_8_25_genomic	59.71	2
GCA_001537585.1_12082_3_71_genomic	60.05	2
GCA_001537605.1_12082_2_59_genomic	60.11	2
GCA_001537625.1_12082_3_27_genomic	60.02	2
GCA_001537645.1_12082_2_39_genomic	59.84	2
GCA_001537665.1_12082_2_85_genomic	59.92	2
GCA_001537685.1_12082_5_32_genomic	60.05	2
GCA_001537705.1_12082_3_82_genomic	59.88	2
GCA_001537725.1_12082_3_7_genomic	59.56	2
GCA_001537745.1_12082_3_95_genomic	59.9	2
GCA_001537765.1_12082_2_29_genomic	60.18	2
GCA_001537785.1_12045_8_1_genomic	60.03	2
GCA_001537805.1_12082_5_51_genomic	60.11	2
GCA_001537825.1_12045_8_21_genomic	60.18	2
GCA_001537845.1_12082_2_32_genomic	60.05	2
GCA_001537865.1_12082_5_46_genomic	59.93	2
GCA_001537885.1_12082_2_34_genomic	60.18	2
GCA_001537905.1_12082_5_34_genomic	60.09	2
GCA_001537925.1_12082_3_89_genomic	59.69	2
GCA_001538005.1_12082_3_46_genomic	59.94	2
GCA_001538115.1_12082_3_68_genomic	60.07	2
GCA_001538195.1_12045_8_14_genomic	59.82	2
GCA_001538275.1_12082_5_36_genomic	60.18	2
GCA_001538325.1_12082_5_42_genomic	59.89	2
GCA_001538345.1_12082_2_92_genomic	59.98	2
GCA_001538365.1_12082_2_91_genomic	60.01	2
GCA_001538385.1_12082_5_30_genomic	60.01	2
GCA_001538405.1_12082_3_65_genomic	60.18	2
GCA_001538425.1_12082_2_74_genomic	60.11	2
GCA_001538445.1_12082_2_56_genomic	59.85	2
GCA_001538465.1_12045_8_5_genomic	59.94	2
GCA_001538485.1_12045_8_15_genomic	59.8	2
GCA_001538505.1_12082_3_45_genomic	60.11	2
GCA_001538525.1_12082_2_33_genomic	60.09	2
GCA_001538545.1_12045_8_11_genomic	60.07	2
GCA_001538565.1_12082_3_96_genomic	59.77	2
GCA_001538585.1_12082_3_75_genomic	59.81	2
GCA_001538605.1_12082_2_30_genomic	59.71	2
GCA_001538625.1_12082_2_44_genomic	59.95	2
GCA_001538645.1_12082_3_15_genomic	59.98	2
GCA_001538665.1_12082_5_47_genomic	60.1	2
GCA_001538685.1_12082_3_64_genomic	60.18	2
GCA_001538705.1_12045_8_23_genomic	59.68	2
GCA_001538725.1_12082_2_60_genomic	60.11	2
GCA_001538745.1_12082_3_35_genomic	59.67	2
GCA_001538765.1_12082_2_35_genomic	59.94	2
GCA_001538785.1_12045_8_18_genomic	59.07	2
GCA_001538805.1_12082_2_55_genomic	59.88	2
GCA_001538825.1_12082_2_87_genomic	59.98	2
GCA_001538845.1_12082_3_90_genomic	60.18	2
GCA_001538865.1_12082_3_87_genomic	60.11	2
GCA_001538885.1_12082_3_32_genomic	59.93	2
GCA_001538905.1_12082_2_23_genomic	59.91	2
GCA_001538925.1_12082_3_9_genomic	60.02	2
GCA_001538945.1_12082_3_34_genomic	59.86	2
GCA_001538965.1_12082_3_39_genomic	59.93	2
GCA_001538985.1_12045_8_27_genomic	60.08	2
GCA_001539005.1_12082_5_33_genomic	59.9	2
GCA_001539025.1_12082_2_27_genomic	59.68	2
GCA_001539045.1_12082_3_36_genomic	58.75	2
GCA_001539065.1_12082_5_48_genomic	60.03	2
GCA_001539085.1_12082_3_12_genomic	59.83	2
GCA_001539105.1_12045_8_10_genomic	60.04	2
GCA_001539125.1_12045_8_6_genomic	59.95	2
GCA_001539145.1_12082_3_16_genomic	59.91	2
GCA_001539185.1_12045_8_4_genomic	60.16	2
GCA_001539205.1_12082_3_59_genomic	59.87	2
GCA_001539225.1_12045_8_7_genomic	60.09	2
GCA_001539245.1_12082_3_24_genomic	60.07	2
GCA_001539265.1_12082_2_61_genomic	59.98	2
GCA_001539285.1_12082_3_37_genomic	60.09	2
GCA_001539305.1_12045_8_2_genomic	59.9	2
GCA_001539325.1_12082_3_53_genomic	59.83	2
GCA_001539345.1_12082_2_88_genomic	60.02	2
GCA_001539365.1_12082_2_58_genomic	59.75	2
GCA_001539385.1_12082_3_19_genomic	59.93	2
GCA_001539405.1_12082_3_38_genomic	59.98	2
GCA_001539425.1_12082_2_81_genomic	59.98	2
GCA_001539445.1_12082_3_62_genomic	59.36	2
GCA_001539465.1_12082_5_50_genomic	59.96	2
GCA_001539485.1_12045_8_3_genomic	59.82	2
GCA_001539505.1_12082_2_40_genomic	59.84	2
GCA_001539525.1_12082_5_52_genomic	60.02	2
GCA_001539545.1_12082_3_50_genomic	59.86	2
GCA_001539565.1_12082_3_1_genomic	60.02	2
GCA_001539585.1_12082_2_69_genomic	59.68	2
GCA_001539605.1_12082_3_80_genomic	59.98	2
GCA_001539625.1_12082_3_44_genomic	59.68	2
GCA_001539645.1_12082_2_46_genomic	60.18	2
GCA_001539665.1_12082_3_51_genomic	60.11	2
GCA_001539685.1_12082_3_79_genomic	60.02	2
GCA_001539705.1_12082_2_51_genomic	60.03	2
GCA_001539725.1_12082_2_47_genomic	59.85	2
GCA_001539745.1_12082_2_93_genomic	60.11	2
GCA_001539765.1_12082_2_65_genomic	60.05	2
GCA_001539785.1_12082_2_36_genomic	59.97	2
GCA_001539805.1_12082_2_42_genomic	60.04	2
GCA_001539825.1_12082_3_74_genomic	59.83	2
GCA_001539845.1_12082_2_73_genomic	59.98	2
GCA_001539865.1_12082_3_11_genomic	59.82	2
GCA_001539885.1_12082_2_71_genomic	60.02	2
GCA_001539905.1_12082_3_58_genomic	60.06	2
GCA_001539925.1_12082_2_80_genomic	60.12	2
GCA_001539945.1_12082_3_60_genomic	59.99	2
GCA_001539965.1_12082_2_38_genomic	59.97	2
GCA_001539985.1_12045_8_24_genomic	59.7	2
GCA_001540005.1_12082_3_55_genomic	60.09	2
GCA_001540025.1_12082_3_40_genomic	59.84	2
GCA_001540045.1_12082_3_77_genomic	60.02	2
GCA_001540065.1_12082_3_84_genomic	59.96	2
GCA_001540085.1_12082_5_40_genomic	59.87	2
GCA_001540105.1_12082_3_10_genomic	59.82	2
GCA_001540125.1_12045_8_28_genomic	59.95	2
GCA_001540145.1_12082_3_33_genomic	59.84	2
GCA_001540165.1_12082_3_91_genomic	60.08	2
GCA_001540185.1_12082_2_41_genomic	60.02	2
GCA_001540205.1_12082_2_50_genomic	59.91	2
GCA_001540225.1_12045_8_22_genomic	60.1	2
GCA_001540245.1_12082_3_22_genomic	60.05	2
GCA_001540265.1_12082_2_57_genomic	59.75	2
GCA_001540285.1_12082_3_21_genomic	59.99	2
GCA_001540305.1_12082_2_94_genomic	59.85	2
GCA_001540325.1_12082_2_95_genomic	60.18	2
GCA_001540345.1_12082_3_67_genomic	59.82	2
GCA_001540365.1_12082_2_68_genomic	59.82	2
GCA_001540385.1_12082_2_84_genomic	59.98	2
GCA_001540405.1_12082_5_45_genomic	59.95	2
GCA_001540425.1_12082_2_62_genomic	60.08	2
GCA_001540445.1_12082_3_72_genomic	60.11	2
GCA_001540465.1_12082_5_38_genomic	59.83	2
GCA_001540485.1_12082_3_23_genomic	60.11	2
GCA_001540505.1_12082_3_78_genomic	60.02	2
GCA_001540525.1_12082_2_76_genomic	59.85	2
GCA_001540545.1_12082_3_66_genomic	59.84	2
GCA_001540565.1_12082_3_94_genomic	60.04	2
GCA_001540585.1_12082_3_85_genomic	60.01	2
GCA_001540605.1_12082_2_83_genomic	59.98	2
GCA_001540625.1_12082_2_89_genomic	60.01	2
GCA_001540645.1_12045_8_13_genomic	59.94	2
GCA_001540665.1_12045_8_12_genomic	59.95	2
GCA_001540685.1_12082_3_6_genomic	59.87	2
GCA_001540705.1_12082_3_70_genomic	59.7	2
GCA_001540725.1_12082_2_52_genomic	59.97	2
GCA_001540745.1_12082_3_4_genomic	60.1	2
GCA_001540765.1_12082_2_96_genomic	60.18	2
GCA_001540785.1_12082_3_83_genomic	60.01	2
GCA_001540805.1_12082_2_45_genomic	60.18	2
GCA_001540825.1_12082_3_54_genomic	59.63	2
GCA_001559135.2_ASM155913v2_genomic	55.33	4
GCA_001564475.1_12082_3_81_genomic	60.09	2
GCA_001566695.1_ASM156669v1_genomic	59.14	2
GCA_001572725.1_ASM157272v1_genomic	59.2	11
GCA_001606165.1_ASM160616v1_genomic	55.96	8
GCA_001642805.2_ASM164280v2_genomic	59.61	2
GCA_001643155.1_ASM164315v1_genomic	59.32	2
GCA_001663115.1_ASM166311v1_genomic	56.07	8
GCA_001663135.1_ASM166313v1_genomic	56.24	8
GCA_001672055.1_ASM167205v1_genomic	59.74	2
GCA_001692375.1_ASM169237v1_genomic	53.55	3
GCA_001714765.1_SerISTD041.0_genomic	59.71	2
GCA_001716895.1_ASM171689v1_genomic	59.78	2
GCA_001853455.1_ASM185345v1_genomic	59.45	2
GCA_001853495.1_ASM185349v1_genomic	59.52	2
GCA_001880985.1_ASM188098v1_genomic	53.91	3
GCA_001889685.1_ASM188968v1_genomic	59.21	2
GCA_001902635.1_ASM190263v1_genomic	58.87	13
GCA_001909165.1_ASM190916v1_genomic	59.58	2
GCA_001914155.1_ASM191415v1_genomic	60.11	2
GCA_001932655.1_ASM193265v1_genomic	59.53	2
GCA_001984565.1_ASM198456v1_genomic	59.89	2
GCA_002029205.1_ASM202920v1_genomic	59.35	2
GCA_002029225.1_ASM202922v1_genomic	59.62	2
GCA_002104095.1_ASM210409v1_genomic	59.96	2
GCA_002104105.1_ASM210410v1_genomic	59.96	2
GCA_002104115.1_ASM210411v1_genomic	59.96	2
GCA_002118055.1_ASM211805v1_genomic	59.13	2
GCA_002206385.2_ASM220638v2_genomic	56.06	10
GCA_002220515.1_ASM222051v1_genomic	59.39	2
GCA_002220535.1_ASM222053v1_genomic	59.63	2
GCA_002220555.1_ASM222055v1_genomic	60.16	2
GCA_002220575.1_ASM222057v1_genomic	59.34	2
GCA_002220595.1_ASM222059v1_genomic	59.33	2
GCA_002220615.1_ASM222061v1_genomic	59.45	2
GCA_002220635.1_ASM222063v1_genomic	59.5	2
GCA_002220655.1_ASM222065v1_genomic	59.7	2
GCA_002220675.1_ASM222067v1_genomic	59.52	2
GCA_002220695.1_ASM222069v1_genomic	59.34	2
GCA_002220715.1_ASM222071v1_genomic	59.24	2
GCA_002269665.1_ASM226966v1_genomic	53.87	3
GCA_002325865.1_ASM232586v1_genomic	59.87	2
GCA_002588845.1_ASM258884v1_genomic	53.77	3
GCA_002607755.1_ASM260775v1_genomic	54.94	9
GCA_002738105.1_ASM273810v1_genomic	59.82	2
GCA_002738145.1_ASM273814v1_genomic	59.77	2
GCA_002738155.1_ASM273815v1_genomic	58.93	2
GCA_002738185.1_ASM273818v1_genomic	58.93	2
GCA_002751935.1_ASM275193v1_genomic	59.38	2
GCA_002751955.1_ASM275195v1_genomic	59.42	2
GCA_002752085.1_ASM275208v1_genomic	59.56	2
GCA_002752095.1_ASM275209v1_genomic	59.43	2
GCA_002752135.1_ASM275213v1_genomic	59.37	2
GCA_002752155.1_ASM275215v1_genomic	59.45	2
GCA_002752195.1_ASM275219v1_genomic	59.5	2
GCA_002752235.1_ASM275223v1_genomic	59.47	2
GCA_002752255.1_ASM275225v1_genomic	59.49	2
GCA_002752265.1_ASM275226v1_genomic	59.51	2
GCA_002752435.1_ASM275243v1_genomic	59.37	2
GCA_002752455.1_ASM275245v1_genomic	59.2	2
GCA_002752475.1_ASM275247v1_genomic	59.18	2
GCA_002752495.1_ASM275249v1_genomic	59.39	2
GCA_002752535.1_ASM275253v1_genomic	59.3	2
GCA_002810285.1_ASM281028v1_genomic	59.79	2
GCA_002886905.1_ASM288690v1_genomic	58.34	2
GCA_002887105.1_ASM288710v1_genomic	58.17	2
GCA_002915435.1_ASM291543v1_genomic	59.48	2
GCA_002915445.1_ASM291544v1_genomic	59.77	2
GCA_002915475.1_ASM291547v1_genomic	59.77	2
GCA_002918955.1_ASM291895v1_genomic	58.97	2
GCA_002920095.1_ASM292009v1_genomic	58.99	2
GCA_002920115.1_ASM292011v1_genomic	58.94	2
GCA_002920145.1_ASM292014v1_genomic	58.97	2
GCA_002920335.1_ASM292033v1_genomic	60.1	2
GCA_002920345.1_ASM292034v1_genomic	60.15	2
GCA_002920375.1_ASM292037v1_genomic	60.05	2
GCA_002920385.1_ASM292038v1_genomic	60.13	2
GCA_002920415.1_ASM292041v1_genomic	60.14	2
GCA_002920435.1_ASM292043v1_genomic	60.05	2
GCA_002920455.1_ASM292045v1_genomic	59.76	2
GCA_002920475.1_ASM292047v1_genomic	60.08	2
GCA_002920485.1_ASM292048v1_genomic	60.13	2
GCA_002920515.1_ASM292051v1_genomic	60.26	2
GCA_002935055.1_ASM293505v1_genomic	59.07	2
GCA_003146705.1_ASM314670v1_genomic	58.47	2
GCA_003182655.1_ASM318265v1_genomic	59.46	2
GCA_003206015.1_ASM320601v1_genomic	56.16	8
GCA_003241435.1_ASM324143v1_genomic	60.23	2
GCA_003524615.1_ASM352461v1_genomic	55.53	4
GCA_003530495.1_ASM353049v1_genomic	52.82	7
GCA_003540595.1_ASM354059v1_genomic	55.63	9
GCA_003591175.1_ASM359117v1_genomic	55.86	8
GCA_003634415.1_ASM363441v1_genomic	55.93	8
GCA_003641105.1_ASM364110v1_genomic	59.62	6
GCA_003699145.1_ASM369914v1_genomic	56.43	8
GCA_003812745.1_ASM381274v1_genomic	59.33	2
GCA_003967055.1_ASM396705v1_genomic	59.54	2
GCA_004153725.1_ASM415372v1_genomic	54.83	9
GCA_004153735.1_ASM415373v1_genomic	54.88	9
GCA_004153785.1_ASM415378v1_genomic	54.7	1
GCA_004153815.1_ASM415381v1_genomic	55.24	4
GCA_004153825.1_ASM415382v1_genomic	55.07	4
GCA_004153865.1_ASM415386v1_genomic	55.54	4
GCA_004153875.1_ASM415387v1_genomic	55.54	4
GCA_004153885.1_ASM415388v1_genomic	55.39	4
GCA_004196355.1_ASM419635v1_genomic	59.64	2
GCA_004196365.1_ASM419636v1_genomic	59.32	2
GCA_900108825.1_SM1890_genomic	58.27	2
GCA_900175135.1_MFPA44A14-05.10_genomic	54.85	9
GCA_900186025.1_BXF1_genomic	52.83	7
GCA_900187015.1_50465_F01_genomic	60.06	6
GCA_900456915.1_56433_D01_genomic	59.26	2
GCA_900456935.1_38109_A02_genomic	52.75	7
GCA_900456965.1_57675_G01_genomic	54.98	9
GCA_900457005.1_59449_G02_genomic	54.99	1
GCA_900457055.1_32117_E02_genomic	59.78	2
GCA_900457075.1_36672_B01_genomic	54.74	1
GCA_900457085.1_56089_E02_genomic	55.17	4
GCA_900478125.1_28193_B02_genomic	55.92	8
GCA_900478395.1_32135_B01_genomic	57.72	12
GCA_900635445.1_28869_A02_genomic	56.05	10
GCA_900635625.1_31436_B01_genomic	55.81	8
GCA_900635665.1_31769_F01_genomic	58.7	11
GCA_900637965.1_53990_D02_genomic	55.68	8
GCA_900638005.1_53550_B01_genomic	58.97	11
GCA_900638135.1_56433_G01_genomic	55.06	1
GCA_900638145.1_56433_F01_genomic	53.75	3
SJC1001	59.74	2
SJC1005	59.34	2
SJC1010	59.57	2
SJC1014	59.78	2
SJC1015	59.66	2
SJC1019	59.46	2
SJC1021	59.64	2
SJC1033	59.36	2
SJC1036	59.9	2
SJC1039	60.13	2
SJC1041	59.84	2
SJC1042	59.92	2
SJC1043	58.95	2
SJC1044	58.95	2
SJC1045	58.95	2
SJC1046	58.97	2
SJC1047	59.85	2
SJC1048	58.95	2
SJC1049	60.11	2
SJC1050	58.95	2
SJC1051	58.88	2
SJC1052	58.95	2
SJC1053	60.11	2
SJC1054	58.95	2
SJC1055	59.41	2
SJC1056	59.85	2
SJC1057	59.67	2
SJC1058	58.93	2
SJC1059	59.67	2
SJC1060	59.65	2
SJC1061	58.92	2
SJC1062	58.93	2
SJC1063	55.25	4
SJC1064	55	4
SJC1065	59.42	2
SJC1066	59.53	2
SJC1067	59.4	2
SJC1068	59.12	2
SJC1069	59.25	2
SJC1070	58.93	2
SJC1071	59.53	2

## Sheet: figure_4b
strain	intergenic_gc	coding_gc	phylogroup
26968_7_100	46.3984	56.4217	4
26968_7_102	45.6652	56.0674	1
26968_7_104	48.6534	60.8106	5
26968_7_106	48.4965	60.5497	5
26968_7_107	48.704	60.5983	5
26968_7_108	46.22	56.6761	4
26968_7_109	46.013	56.4125	9
26968_7_10	50.0469	61.5543	6
26968_7_110	45.7253	56.03	1
26968_7_111	48.6936	60.574	5
26968_7_113	48.7207	60.4209	5
26968_7_114	48.6915	60.8668	5
26968_7_115	48.2879	60.5404	5
26968_7_116	45.4566	56.065	1
26968_7_117	45.9578	56.1839	1
26968_7_118	48.5017	60.8652	5
26968_7_11	48.5189	60.7915	5
26968_7_120	48.6214	60.6337	5
26968_7_121	45.9668	56.2115	1
26968_7_122	48.6257	60.8307	5
26968_7_123	49.4149	61.5762	6
26968_7_124	46.0899	56.4858	9
26968_7_125	45.7818	56.2807	1
26968_7_126	49.4661	61.2721	2
26968_7_127	48.5291	60.7881	5
26968_7_128	48.7955	60.9355	5
26968_7_129	45.6015	56.3061	1
26968_7_12	45.6665	54.9984	3
26968_7_131	49.9326	61.4716	6
26968_7_132	45.7784	56.256	9
26968_7_133	46.055	56.356	9
26968_7_135	48.5377	60.8032	5
26968_7_136	48.4077	60.7787	5
26968_7_137	45.7972	56.0291	1
26968_7_138	49.6905	61.6076	6
26968_7_139	45.6555	55.7576	1
26968_7_13	48.5433	60.4818	5
26968_7_140	45.642	56.1951	1
26968_7_141	49.4318	61.1297	2
26968_7_142	48.7239	60.9298	5
26968_7_143	48.6915	60.6604	5
26968_7_144	48.6554	60.8379	5
26968_7_146	50.0106	61.057	6
26968_7_147	45.6786	56.2068	1
26968_7_148	45.7051	56.186	1
26968_7_149	45.6992	55.9882	1
26968_7_150	46.4058	56.6604	4
26968_7_152	45.5421	56.1597	1
26968_7_153	48.497	60.8077	5
26968_7_154	49.6524	61.5688	6
26968_7_155	45.8205	56.3405	9
26968_7_156	45.9441	56.3503	9
26968_7_157	45.8102	56.2308	1
26968_7_159	48.5517	60.5464	5
26968_7_15	45.7994	56.2373	9
26968_7_160	45.9502	56.2619	1
26968_7_161	45.8954	56.2982	1
26968_7_162	49.9949	61.0459	6
26968_7_163	45.8267	56.4653	1
26968_7_164	48.5703	60.4538	5
26968_7_165	45.3428	56.0641	1
26968_7_166	48.4813	60.7433	5
26968_7_167	48.6292	60.5514	5
26968_7_168	45.8502	56.2674	1
26968_7_169	46.3315	56.4215	4
26968_7_16	45.6533	56.2303	9
26968_7_170	49.9986	61.5553	6
26968_7_172	45.7145	56.0322	1
26968_7_174	45.7246	56.028	1
26968_7_175	48.5287	60.5651	5
26968_7_176	45.5984	56.2551	1
26968_7_177	48.5166	60.5549	5
26968_7_178	48.5034	60.5537	5
26968_7_17	45.8506	56.3422	9
26968_7_180	48.8884	60.6536	2
26968_7_181	46.4852	57.2184	8
26968_7_183	49.4689	61.2727	2
26968_7_185	48.4943	60.7803	5
26968_7_186	46.4985	57.321	8
26968_7_187	49.3109	61.1702	2
26968_7_188	45.1383	53.8003	7
26968_7_18	49.7084	61.6017	6
26968_7_193	48.1847	60.4401	5
26968_7_194	49.359	61.1689	2
26968_7_195	49.5326	61.2556	2
26968_7_196	46.3908	56.6585	4
26968_7_197	49.1128	61.2261	2
26968_7_19	45.6807	55.1107	3
26968_7_1	49.8597	61.6527	6
26968_7_200	48.6491	60.3851	5
26968_7_201	48.5884	60.5804	5
26968_7_202	45.6276	54.8268	3
26968_7_203	48.4748	60.721	2
26968_7_204	46.221	56.8032	4
26968_7_205	49.1043	61.2277	2
26968_7_206	48.6601	60.8272	5
26968_7_207	45.7941	56.4702	1
26968_7_208	48.4336	60.6669	5
26968_7_209	48.4166	60.7812	5
26968_7_210	49.1797	61.5226	2
26968_7_211	48.8906	60.8496	11
26968_7_214	45.5273	56.1588	1
26968_7_215	45.72	56.0219	1
26968_7_216	48.5145	60.6812	5
26968_7_217	48.2965	60.4784	5
26968_7_218	49.1294	60.8728	2
26968_7_219	48.897	60.8481	5
26968_7_21	48.5475	60.5876	5
26968_7_221	45.7402	55.1591	3
26968_7_222	49.6666	61.4424	6
26968_7_223	45.6058	56.2569	1
26968_7_224	48.6061	60.5836	5
26968_7_225	48.3561	60.6793	5
26968_7_227	49.2253	61.5209	2
26968_7_229	45.4141	55.1178	3
26968_7_22	49.534	61.266	2
26968_7_230	48.8445	60.854	11
26968_7_231	48.6505	60.6753	5
26968_7_232	48.5562	60.578	5
26968_7_233	48.7787	60.7446	5
26968_7_235	49.6104	61.2318	2
26968_7_236	46.344	56.6733	4
26968_7_237	49.3201	61.1524	2
26968_7_239	45.1499	53.7967	7
26968_7_23	46.2542	56.6368	4
26968_7_240	48.7197	60.5881	5
26968_7_241	48.6674	60.7502	5
26968_7_242	48.8949	60.6604	2
26968_7_243	48.4489	60.7214	2
26968_7_244	49.833	61.2001	6
26968_7_245	45.9281	56.3059	1
26968_7_247	45.0998	53.6473	7
26968_7_248	48.5762	60.6507	5
26968_7_249	48.1672	60.5086	5
26968_7_24	45.6459	56.204	1
26968_7_253	49.4774	61.2763	2
26968_7_255	48.4645	60.8997	5
26968_7_257	48.501	60.7458	2
26968_7_259	49.8448	61.123	6
26968_7_25	49.9006	61.2462	6
26968_7_261	48.5586	60.7977	5
26968_7_262	48.2241	60.3938	5
26968_7_263	48.5209	60.4888	5
26968_7_264	49.353	60.871	2
26968_7_265	49.9337	61.1604	6
26968_7_266	48.2229	60.3564	5
26968_7_26	45.6162	55.0821	3
26968_7_27	45.5841	55.0268	3
26968_7_28	48.3803	60.6139	5
26968_7_2	46.557	57.482	8
26968_7_30	49.854	61.5536	6
26968_7_31	45.9319	55.175	3
26968_7_32	45.7729	55.0606	3
26968_7_34	46.055	56.2002	1
26968_7_35	46.3046	56.6042	4
26968_7_36	46.4449	56.5991	4
26968_7_37	46.1543	56.474	9
26968_7_38	50.0989	61.3179	6
26968_7_39	45.6687	55.0251	3
26968_7_3	49.1655	61.2235	2
26968_7_40	45.3583	54.5478	3
26968_7_41	48.4051	60.538	5
26968_7_42	45.6453	56.3585	1
26968_7_43	46.3277	56.7671	4
26968_7_44	45.9261	56.1152	9
26968_7_45	49.1737	61.2233	2
26968_7_46	49.9044	61.1969	6
26968_7_47	45.697	55.1436	3
26968_7_48	45.4591	55.0425	3
26968_7_49	46.0066	56.207	1
26968_7_4	45.7357	56.335	1
26968_7_50	46.1303	56.4209	9
26968_7_51	45.8107	56.2277	9
26968_7_52	45.8412	56.4126	9
26968_7_54	45.8102	55.0847	3
26968_7_57	46.5793	56.8125	4
26968_7_58	46.3921	56.7108	4
26968_7_59	45.6432	56.2326	9
26968_7_5	48.4551	60.5471	5
26968_7_60	48.6294	60.7936	5
26968_7_61	49.6538	61.5082	6
26968_7_62	45.6182	55.0296	3
26968_7_63	48.6195	60.5846	5
26968_7_65	46.2145	56.5907	4
26968_7_66	46.1109	56.498	9
26968_7_67	45.8052	56.2813	1
26968_7_69	45.5897	55.0404	3
26968_7_6	45.4354	54.7983	3
26968_7_70	45.2044	53.7828	7
26968_7_71	48.5499	60.5794	5
26968_7_72	45.1785	53.8321	7
26968_7_73	46.3126	56.6711	4
26968_7_74	45.497	56.2344	1
26968_7_75	45.9338	56.237	9
26968_7_77	45.742	55.1599	3
26968_7_78	44.9588	53.6068	7
26968_7_79	49.8069	61.6142	6
26968_7_7	48.6095	60.4876	5
26968_7_80	48.4204	60.9128	5
26968_7_81	45.7074	55.0955	3
26968_7_83	48.643	60.5957	5
26968_7_84	46.2286	56.6423	4
26968_7_86	46.1793	56.7361	4
26968_7_87	45.7034	56.3269	1
26968_7_88	45.4377	55.9352	1
26968_7_89	48.1265	60.3488	5
26968_7_8	46.0507	56.5571	4
26968_7_90	48.3518	60.6295	5
26968_7_91	48.3879	60.6753	5
26968_7_93	45.8769	56.4148	9
26968_7_95	46.4876	56.6748	4
26968_7_96	48.6797	60.8316	5
26968_7_97	48.1563	60.3567	5
26968_7_98	45.9325	56.4057	9
26968_7_9	45.5369	56.2326	1
GCA_000214195.1_ASM21419v1_genomic	46.2746	57.3269	8
GCA_000214235.1_ASM21423v1_genomic	46.2789	57.3245	8
GCA_000214805.1_ASM21480v1_genomic	46.2774	57.3246	8
GCA_000261045.2_ASM26104v2_genomic	46.0617	57.0439	8
GCA_000292365.1_ASM29236v1_genomic	48.8736	60.6989	2
GCA_000300895.1_ASM30089v1_genomic	46.976	57.4208	8
GCA_000330865.1_ASM33086v1_genomic	48.3576	60.4819	11
GCA_000336365.1_ASM33636v1_genomic	47.629	57.4453	8
GCA_000336425.1_ASM33642v1_genomic	48.72	61.0553	2
GCA_000342205.1_SerMar_1.0_genomic	49.4583	60.9283	2
GCA_000347995.1_ASM34799v1_genomic	45.4939	56.2318	1
GCA_000422085.1_ASM42208v1_genomic	46.1581	56.5747	4
GCA_000438825.1_ASM43882v1_genomic	46.3437	57.5833	8
GCA_000465615.2_GS_De_Novo_Assembly_genomic	49.4405	61.2109	2
GCA_000468075.1_Serratia_fanticola_AU-P3_3__genomic	45.1623	54.946	3
GCA_000476315.1_UTAD54_1_genomic	45.4301	54.743	3
GCA_000477615.1_Serratia_fanticola_genomic	45.3309	54.9777	3
GCA_000478545.1_ASM47854v1_genomic	46.4491	57.5567	8
GCA_000513215.1_DB11_genomic	48.7549	60.9795	2
GCA_000633335.1_ASM63333v1_genomic	48.8288	60.7	2
GCA_000633555.1_ASM63355v1_genomic	48.8449	60.6957	2
GCA_000648575.1_ASM64857v1_genomic	46.3392	57.5509	8
GCA_000695485.1_smgenome_genomic	49.4872	61.3447	2
GCA_000695995.1_ASM69599v1_genomic	48.8918	61.0186	2
GCA_000699165.1_ASM69916v1_genomic	46.1943	57.005	4
GCA_000734885.1_SerGri_SPAdes_genomic	45.8613	53.8442	7
GCA_000738535.1_ASM73853v1_genomic	48.8915	60.5928	2
GCA_000738675.1_ASM73867v1_genomic	48.861	61.0666	2
GCA_000739215.1_ASM73921v1_genomic	49.1228	61.3819	2
GCA_000747565.1_ASM74756v1_genomic	49.3835	61.086	2
GCA_000783615.2_ASM78361v2_genomic	49.0608	61.1907	2
GCA_000783915.2_ASM78391v2_genomic	48.9853	61.4034	2
GCA_000783975.2_ASM78397v2_genomic	49.1523	61.121	2
GCA_000805875.1_SmRM66262_v1.0_genomic	49.3421	61.53	2
GCA_000828775.1_ASM82877v1_genomic	49.0059	61.2532	2
GCA_000975245.1_ASM97524v1_genomic	45.9401	56.4593	4
GCA_001006005.1_ASM100600v1_genomic	45.3188	54.8244	3
GCA_001007555.1_2015-04-28_genomic	48.8754	60.6174	2
GCA_001011075.1_ASM101107v1_genomic	48.9537	60.6479	2
GCA_001022215.1_ASM102221v1_genomic	48.5484	60.1081	2
GCA_001051865.1_ASM105186v1_genomic	48.9052	60.9689	2
GCA_001060335.1_ASM106033v1_genomic	49.968	60.9442	2
GCA_001060585.1_ASM106058v1_genomic	50.326	61.3797	2
GCA_001060625.1_ASM106062v1_genomic	49.1303	60.7788	2
GCA_001060655.1_ASM106065v1_genomic	49.3327	60.7784	2
GCA_001061145.1_ASM106114v1_genomic	49.9934	61.0657	2
GCA_001061195.1_ASM106119v1_genomic	50.192	61.3788	2
GCA_001061225.1_ASM106122v1_genomic	50.4568	61.3482	2
GCA_001062235.1_ASM106223v1_genomic	49.5538	61.061	2
GCA_001062285.1_ASM106228v1_genomic	49.8509	61.3798	2
GCA_001062925.1_ASM106292v1_genomic	46.3227	56.67	4
GCA_001063125.1_ASM106312v1_genomic	48.8481	61.1068	2
GCA_001063145.1_ASM106314v1_genomic	49.4919	61.1778	2
GCA_001063175.1_ASM106317v1_genomic	49.5153	61.1735	2
GCA_001063325.1_ASM106332v1_genomic	49.0267	60.8514	2
GCA_001063375.1_ASM106337v1_genomic	48.9201	60.8521	2
GCA_001064335.1_ASM106433v1_genomic	49.4794	61.1762	2
GCA_001064345.1_ASM106434v1_genomic	49.549	61.1774	2
GCA_001064455.1_ASM106445v1_genomic	49.3018	61.3396	2
GCA_001064715.1_ASM106471v1_genomic	49.1182	60.8411	2
GCA_001064725.1_ASM106472v1_genomic	49.6672	60.8863	2
GCA_001064835.1_ASM106483v1_genomic	48.9619	60.875	2
GCA_001064855.1_ASM106485v1_genomic	49.0591	60.8682	2
GCA_001064975.1_ASM106497v1_genomic	48.9849	60.8375	2
GCA_001065325.1_ASM106532v1_genomic	49.6559	61.137	2
GCA_001065405.1_ASM106540v1_genomic	48.8783	60.986	2
GCA_001065935.1_ASM106593v1_genomic	49.7892	60.4794	2
GCA_001066945.1_ASM106694v1_genomic	50.6158	61.4519	2
GCA_001067015.1_ASM106701v1_genomic	50.2816	61.5914	2
GCA_001067375.1_ASM106737v1_genomic	49.7856	60.7396	2
GCA_001068085.1_ASM106808v1_genomic	49.5547	61.1606	2
GCA_001076625.1_ASM107662v1_genomic	49.3479	61.1988	2
GCA_001280365.1_ASM128036v1_genomic	48.9303	61.1227	2
GCA_001294565.1_ASM129456v1_genomic	49.226	61.3029	2
GCA_001317205.2_56_S29v.02_genomic	49.3922	60.5326	2
GCA_001317425.2_59_S30v.02_genomic	49.2761	60.3271	2
GCA_001514455.1_ASM151445v1_genomic	45.3573	54.9299	3
GCA_001536325.1_12082_3_52_genomic	49.1573	61.3114	2
GCA_001536345.1_12082_2_67_genomic	49.3001	61.3314	2
GCA_001536365.1_12082_3_76_genomic	49.2548	61.3823	2
GCA_001536385.1_12082_3_28_genomic	49.4877	61.4538	2
GCA_001536405.1_12082_3_29_genomic	49.4356	61.4521	2
GCA_001536425.1_12082_3_92_genomic	49.6089	61.3547	2
GCA_001536445.1_12082_2_63_genomic	49.3107	61.4139	2
GCA_001536465.1_12082_2_70_genomic	49.5893	61.4157	2
GCA_001536485.1_12082_2_24_genomic	49.2547	61.3069	2
GCA_001536505.1_12082_2_64_genomic	49.4289	61.2999	2
GCA_001536525.1_12082_3_49_genomic	49.4431	61.3034	2
GCA_001536545.1_12082_3_88_genomic	49.3331	61.6228	2
GCA_001536565.1_12082_5_49_genomic	49.5125	61.4922	2
GCA_001536585.1_12082_5_39_genomic	49.3295	61.426	2
GCA_001536605.1_12045_8_19_genomic	49.1057	61.378	2
GCA_001536625.1_12082_3_56_genomic	49.4307	61.625	2
GCA_001536645.1_12082_3_73_genomic	49.5313	61.6258	2
GCA_001536665.1_12082_3_57_genomic	49.2304	61.5641	2
GCA_001536685.1_12082_2_86_genomic	49.1785	61.4937	2
GCA_001536705.1_12082_3_61_genomic	49.3805	61.46	2
GCA_001536725.1_12082_3_14_genomic	49.5611	61.3383	2
GCA_001536745.1_12082_3_86_genomic	49.4314	61.3131	2
GCA_001536765.1_12082_2_66_genomic	49.143	61.4733	2
GCA_001536845.1_12082_3_30_genomic	49.3286	61.289	2
GCA_001536895.1_12082_3_47_genomic	49.2903	61.4191	2
GCA_001536945.1_12082_3_63_genomic	49.4751	61.4171	2
GCA_001536965.1_12082_3_42_genomic	49.395	61.398	2
GCA_001536985.1_12082_2_79_genomic	49.4927	61.5479	2
GCA_001537005.1_12082_3_48_genomic	49.4134	61.2747	2
GCA_001537025.1_12082_2_54_genomic	49.6055	61.3548	2
GCA_001537045.1_12082_5_37_genomic	49.1329	61.5058	2
GCA_001537065.1_12082_3_13_genomic	49.3552	61.4139	2
GCA_001537085.1_12082_3_93_genomic	48.6648	60.9124	2
GCA_001537105.1_12045_8_17_genomic	49.4802	61.4683	2
GCA_001537125.1_12082_3_20_genomic	49.3641	61.3538	2
GCA_001537145.1_12082_2_28_genomic	49.2053	61.1172	2
GCA_001537165.1_12082_5_44_genomic	49.5598	61.3774	2
GCA_001537185.1_12082_3_26_genomic	49.358	61.4138	2
GCA_001537205.1_12082_2_37_genomic	49.1561	61.2838	2
GCA_001537225.1_12082_2_72_genomic	49.5537	61.373	2
GCA_001537245.1_12082_2_77_genomic	49.0907	61.373	2
GCA_001537265.1_12082_3_3_genomic	49.2276	61.5086	2
GCA_001537285.1_12045_8_16_genomic	49.3689	61.4821	2
GCA_001537305.1_12082_5_41_genomic	49.2585	61.5267	2
GCA_001537325.1_12082_2_53_genomic	49.5397	61.47	2
GCA_001537345.1_12082_2_78_genomic	49.4924	61.5304	2
GCA_001537365.1_12082_3_5_genomic	49.4535	61.486	2
GCA_001537385.1_12082_3_2_genomic	49.068	61.3053	2
GCA_001537405.1_12045_8_26_genomic	49.426	61.5035	2
GCA_001537425.1_12082_2_48_genomic	49.1502	61.5701	2
GCA_001537445.1_12045_8_9_genomic	49.5117	61.3508	2
GCA_001537465.1_12082_2_82_genomic	49.2329	61.49	2
GCA_001537485.1_12082_2_75_genomic	49.4389	61.6304	2
GCA_001537505.1_12082_5_35_genomic	49.4793	61.3489	2
GCA_001537525.1_12082_2_25_genomic	49.5037	61.3216	2
GCA_001537545.1_12082_3_18_genomic	49.252	61.1202	2
GCA_001537565.1_12045_8_25_genomic	48.9609	61.1329	2
GCA_001537585.1_12082_3_71_genomic	49.4217	61.4811	2
GCA_001537605.1_12082_2_59_genomic	49.3714	61.5566	2
GCA_001537625.1_12082_3_27_genomic	49.597	61.4388	2
GCA_001537645.1_12082_2_39_genomic	49.2552	61.2867	2
GCA_001537665.1_12082_2_85_genomic	49.2035	61.3684	2
GCA_001537685.1_12082_5_32_genomic	49.4255	61.485	2
GCA_001537705.1_12082_3_82_genomic	49.6601	61.2896	2
GCA_001537725.1_12082_3_7_genomic	49.4028	61.0428	2
GCA_001537745.1_12082_3_95_genomic	49.1252	61.3703	2
GCA_001537765.1_12082_2_29_genomic	49.5552	61.6203	2
GCA_001537785.1_12045_8_1_genomic	49.7296	61.4768	2
GCA_001537805.1_12082_5_51_genomic	49.5903	61.5515	2
GCA_001537825.1_12045_8_21_genomic	49.472	61.6234	2
GCA_001537845.1_12082_2_32_genomic	49.6079	61.4691	2
GCA_001537865.1_12082_5_46_genomic	49.5936	61.3141	2
GCA_001537885.1_12082_2_34_genomic	49.5146	61.624	2
GCA_001537905.1_12082_5_34_genomic	49.5829	61.5425	2
GCA_001537925.1_12082_3_89_genomic	49.0679	61.121	2
GCA_001538005.1_12082_3_46_genomic	49.4347	61.3553	2
GCA_001538115.1_12082_3_68_genomic	49.262	61.5133	2
GCA_001538195.1_12045_8_14_genomic	48.9549	61.2716	2
GCA_001538275.1_12082_5_36_genomic	49.4186	61.6255	2
GCA_001538325.1_12082_5_42_genomic	49.5126	61.3222	2
GCA_001538345.1_12082_2_92_genomic	49.5625	61.4083	2
GCA_001538365.1_12082_2_91_genomic	49.511	61.4331	2
GCA_001538385.1_12082_5_30_genomic	49.5011	61.4623	2
GCA_001538405.1_12082_3_65_genomic	49.4176	61.6243	2
GCA_001538425.1_12082_2_74_genomic	49.4469	61.5397	2
GCA_001538445.1_12082_2_56_genomic	49.323	61.303	2
GCA_001538465.1_12045_8_5_genomic	49.4799	61.3521	2
GCA_001538485.1_12045_8_15_genomic	49.2725	61.2449	2
GCA_001538505.1_12082_3_45_genomic	49.4038	61.5486	2
GCA_001538525.1_12082_2_33_genomic	49.2925	61.5627	2
GCA_001538545.1_12045_8_11_genomic	49.6344	61.5183	2
GCA_001538565.1_12082_3_96_genomic	49.2693	61.2179	2
GCA_001538585.1_12082_3_75_genomic	49.4096	61.2303	2
GCA_001538605.1_12082_2_30_genomic	49.1984	61.1904	2
GCA_001538625.1_12082_2_44_genomic	49.215	61.3928	2
GCA_001538645.1_12082_3_15_genomic	49.4438	61.4094	2
GCA_001538665.1_12082_5_47_genomic	49.2397	61.5667	2
GCA_001538685.1_12082_3_64_genomic	49.5429	61.624	2
GCA_001538705.1_12045_8_23_genomic	49.1428	61.1172	2
GCA_001538725.1_12082_2_60_genomic	49.3899	61.5574	2
GCA_001538745.1_12082_3_35_genomic	48.9289	61.1146	2
GCA_001538765.1_12082_2_35_genomic	49.3396	61.3459	2
GCA_001538785.1_12045_8_18_genomic	49.0512	60.5532	2
GCA_001538805.1_12082_2_55_genomic	49.3033	61.3118	2
GCA_001538825.1_12082_2_87_genomic	49.3232	61.4028	2
GCA_001538845.1_12082_3_90_genomic	49.4681	61.6238	2
GCA_001538865.1_12082_3_87_genomic	49.455	61.5645	2
GCA_001538885.1_12082_3_32_genomic	49.5281	61.3557	2
GCA_001538905.1_12082_2_23_genomic	49.706	61.3265	2
GCA_001538925.1_12082_3_9_genomic	49.2722	61.4976	2
GCA_001538945.1_12082_3_34_genomic	49.2706	61.3255	2
GCA_001538965.1_12082_3_39_genomic	49.4403	61.3506	2
GCA_001538985.1_12045_8_27_genomic	49.3747	61.5322	2
GCA_001539005.1_12082_5_33_genomic	49.1019	61.3678	2
GCA_001539025.1_12082_2_27_genomic	49.0728	61.1184	2
GCA_001539045.1_12082_3_36_genomic	48.9136	60.2624	2
GCA_001539065.1_12082_5_48_genomic	48.966	61.4717	2
GCA_001539085.1_12082_3_12_genomic	49.249	61.2976	2
GCA_001539105.1_12045_8_10_genomic	49.181	61.5094	2
GCA_001539125.1_12045_8_6_genomic	49.2728	61.3675	2
GCA_001539145.1_12082_3_16_genomic	49.6204	61.3378	2
GCA_001539185.1_12045_8_4_genomic	49.4338	61.6016	2
GCA_001539205.1_12082_3_59_genomic	49.4791	61.278	2
GCA_001539225.1_12045_8_7_genomic	49.4891	61.5405	2
GCA_001539245.1_12082_3_24_genomic	49.3777	61.4875	2
GCA_001539265.1_12082_2_61_genomic	49.4771	61.4128	2
GCA_001539285.1_12082_3_37_genomic	49.2884	61.5583	2
GCA_001539305.1_12045_8_2_genomic	48.9481	61.371	2
GCA_001539325.1_12082_3_53_genomic	49.0895	61.3076	2
GCA_001539345.1_12082_2_88_genomic	49.1661	61.4928	2
GCA_001539365.1_12082_2_58_genomic	49.3275	61.1877	2
GCA_001539385.1_12082_3_19_genomic	49.264	61.366	2
GCA_001539405.1_12082_3_38_genomic	49.593	61.4188	2
GCA_001539425.1_12082_2_81_genomic	49.3199	61.4236	2
GCA_001539445.1_12082_3_62_genomic	48.6672	60.7509	2
GCA_001539465.1_12082_5_50_genomic	49.3493	61.4202	2
GCA_001539485.1_12045_8_3_genomic	49.3565	61.2845	2
GCA_001539505.1_12082_2_40_genomic	49.2484	61.2876	2
GCA_001539525.1_12082_5_52_genomic	49.5878	61.4601	2
GCA_001539545.1_12082_3_50_genomic	49.6049	61.2723	2
GCA_001539565.1_12082_3_1_genomic	49.5443	61.469	2
GCA_001539585.1_12082_2_69_genomic	49.2681	61.118	2
GCA_001539605.1_12082_3_80_genomic	49.4032	61.3787	2
GCA_001539625.1_12082_3_44_genomic	49.4141	61.1225	2
GCA_001539645.1_12082_2_46_genomic	49.4979	61.6308	2
GCA_001539665.1_12082_3_51_genomic	49.5011	61.5335	2
GCA_001539685.1_12082_3_79_genomic	49.3916	61.4667	2
GCA_001539705.1_12082_2_51_genomic	49.499	61.4584	2
GCA_001539725.1_12082_2_47_genomic	49.3037	61.3215	2
GCA_001539745.1_12082_2_93_genomic	49.5158	61.5466	2
GCA_001539765.1_12082_2_65_genomic	49.3927	61.459	2
GCA_001539785.1_12082_2_36_genomic	49.3797	61.4097	2
GCA_001539805.1_12082_2_42_genomic	49.4422	61.4642	2
GCA_001539825.1_12082_3_74_genomic	49.0067	61.2816	2
GCA_001539845.1_12082_2_73_genomic	49.6276	61.4065	2
GCA_001539865.1_12082_3_11_genomic	49.4617	61.2326	2
GCA_001539885.1_12082_2_71_genomic	49.5694	61.4604	2
GCA_001539905.1_12082_3_58_genomic	49.327	61.5019	2
GCA_001539925.1_12082_2_80_genomic	49.5566	61.5426	2
GCA_001539945.1_12082_3_60_genomic	49.3815	61.42	2
GCA_001539965.1_12082_2_38_genomic	49.3217	61.4161	2
GCA_001539985.1_12045_8_24_genomic	49.0655	61.1432	2
GCA_001540005.1_12082_3_55_genomic	49.317	61.5243	2
GCA_001540025.1_12082_3_40_genomic	49.1898	61.306	2
GCA_001540045.1_12082_3_77_genomic	49.5658	61.4555	2
GCA_001540065.1_12082_3_84_genomic	49.377	61.3891	2
GCA_001540085.1_12082_5_40_genomic	49.2346	61.2922	2
GCA_001540105.1_12082_3_10_genomic	49.2904	61.2305	2
GCA_001540125.1_12045_8_28_genomic	49.545	61.3598	2
GCA_001540145.1_12082_3_33_genomic	49.2179	61.2997	2
GCA_001540165.1_12082_3_91_genomic	49.5555	61.5148	2
GCA_001540185.1_12082_2_41_genomic	49.299	61.4318	2
GCA_001540205.1_12082_2_50_genomic	49.0853	61.3786	2
GCA_001540225.1_12045_8_22_genomic	49.3591	61.5417	2
GCA_001540245.1_12082_3_22_genomic	49.342	61.481	2
GCA_001540265.1_12082_2_57_genomic	49.2721	61.1912	2
GCA_001540285.1_12082_3_21_genomic	49.5938	61.4209	2
GCA_001540305.1_12082_2_94_genomic	49.2032	61.3195	2
GCA_001540325.1_12082_2_95_genomic	49.5249	61.6258	2
GCA_001540345.1_12082_3_67_genomic	49.2842	61.2853	2
GCA_001540365.1_12082_2_68_genomic	49.5139	61.2428	2
GCA_001540385.1_12082_2_84_genomic	49.3532	61.4142	2
GCA_001540405.1_12082_5_45_genomic	49.3059	61.3773	2
GCA_001540425.1_12082_2_62_genomic	49.4322	61.5026	2
GCA_001540445.1_12082_3_72_genomic	49.3558	61.557	2
GCA_001540465.1_12082_5_38_genomic	49.2498	61.2702	2
GCA_001540485.1_12082_3_23_genomic	49.5082	61.5561	2
GCA_001540505.1_12082_3_78_genomic	49.5987	61.4642	2
GCA_001540525.1_12082_2_76_genomic	49.4986	61.2759	2
GCA_001540545.1_12082_3_66_genomic	49.2957	61.3017	2
GCA_001540565.1_12082_3_94_genomic	49.3721	61.4829	2
GCA_001540585.1_12082_3_85_genomic	49.4326	61.4366	2
GCA_001540605.1_12082_2_83_genomic	49.3838	61.4136	2
GCA_001540625.1_12082_2_89_genomic	49.49	61.4661	2
GCA_001540645.1_12045_8_13_genomic	49.5505	61.3726	2
GCA_001540665.1_12045_8_12_genomic	49.4419	61.3844	2
GCA_001540685.1_12082_3_6_genomic	49.4433	61.2671	2
GCA_001540705.1_12082_3_70_genomic	49.1723	61.1871	2
GCA_001540725.1_12082_2_52_genomic	49.304	61.4115	2
GCA_001540745.1_12082_3_4_genomic	49.0885	61.5628	2
GCA_001540765.1_12082_2_96_genomic	49.3136	61.6306	2
GCA_001540785.1_12082_3_83_genomic	49.4255	61.4035	2
GCA_001540805.1_12082_2_45_genomic	49.4938	61.6246	2
GCA_001540825.1_12082_3_54_genomic	49.2109	61.0721	2
GCA_001559135.2_ASM155913v2_genomic	46.0967	56.594	4
GCA_001564475.1_12082_3_81_genomic	49.8278	61.4924	2
GCA_001566695.1_ASM156669v1_genomic	49.9137	60.9468	2
GCA_001572725.1_ASM157272v1_genomic	48.7832	60.7424	11
GCA_001606165.1_ASM160616v1_genomic	46.4495	57.3046	8
GCA_001642805.2_ASM164280v2_genomic	48.9558	61.0251	2
GCA_001643155.1_ASM164315v1_genomic	48.9349	60.8009	2
GCA_001663115.1_ASM166311v1_genomic	46.4049	57.4148	8
GCA_001663135.1_ASM166313v1_genomic	46.4248	57.6087	8
GCA_001672055.1_ASM167205v1_genomic	49.3067	61.2685	2
GCA_001692375.1_ASM169237v1_genomic	45.9699	54.7318	3
GCA_001714765.1_SerISTD041.0_genomic	50.3995	61.1023	2
GCA_001716895.1_ASM171689v1_genomic	49.1874	61.2153	2
GCA_001853455.1_ASM185345v1_genomic	48.8231	61	2
GCA_001853495.1_ASM185349v1_genomic	49.0592	61.0086	2
GCA_001880985.1_ASM188098v1_genomic	45.4056	55.1511	3
GCA_001889685.1_ASM188968v1_genomic	49.8914	60.6811	2
GCA_001902635.1_ASM190263v1_genomic	49.1071	60.2489	13
GCA_001909165.1_ASM190916v1_genomic	48.9025	61.0084	2
GCA_001914155.1_ASM191415v1_genomic	49.846	61.5356	2
GCA_001932655.1_ASM193265v1_genomic	48.9394	60.9887	2
GCA_001984565.1_ASM198456v1_genomic	49.6856	61.3254	2
GCA_002029205.1_ASM202920v1_genomic	49.2667	60.7747	2
GCA_002029225.1_ASM202922v1_genomic	49.2239	61.0432	2
GCA_002104095.1_ASM210409v1_genomic	49.229	61.4397	2
GCA_002104105.1_ASM210410v1_genomic	49.3208	61.4383	2
GCA_002104115.1_ASM210411v1_genomic	49.2314	61.429	2
GCA_002118055.1_ASM211805v1_genomic	49.2754	60.7367	2
GCA_002206385.2_ASM220638v2_genomic	48.5722	57.1955	10
GCA_002220515.1_ASM222051v1_genomic	48.7966	60.9155	2
GCA_002220535.1_ASM222053v1_genomic	49.3119	61.0709	2
GCA_002220555.1_ASM222055v1_genomic	49.3704	61.6491	2
GCA_002220575.1_ASM222057v1_genomic	48.5197	60.8192	2
GCA_002220595.1_ASM222059v1_genomic	48.7108	60.7678	2
GCA_002220615.1_ASM222061v1_genomic	48.868	60.9024	2
GCA_002220635.1_ASM222063v1_genomic	48.7226	61.0212	2
GCA_002220655.1_ASM222065v1_genomic	49.1027	61.1632	2
GCA_002220675.1_ASM222067v1_genomic	49.1604	60.9882	2
GCA_002220695.1_ASM222069v1_genomic	48.5359	60.8208	2
GCA_002220715.1_ASM222071v1_genomic	48.8631	60.7472	2
GCA_002269665.1_ASM226966v1_genomic	45.4835	55.1175	3
GCA_002325865.1_ASM232586v1_genomic	49.2637	61.2832	2
GCA_002588845.1_ASM258884v1_genomic	45.3715	54.9707	3
GCA_002607755.1_ASM260775v1_genomic	44.9654	56.1442	9
GCA_002738105.1_ASM273810v1_genomic	49.3106	61.3404	2
GCA_002738145.1_ASM273814v1_genomic	49.4405	61.2435	2
GCA_002738155.1_ASM273815v1_genomic	49.215	60.4174	2
GCA_002738185.1_ASM273818v1_genomic	48.7217	60.5058	2
GCA_002751935.1_ASM275193v1_genomic	49.208	60.854	2
GCA_002751955.1_ASM275195v1_genomic	49.1101	60.8703	2
GCA_002752085.1_ASM275208v1_genomic	49.4145	60.9985	2
GCA_002752095.1_ASM275209v1_genomic	49.0229	60.8769	2
GCA_002752135.1_ASM275213v1_genomic	49.0828	60.8329	2
GCA_002752155.1_ASM275215v1_genomic	49.1803	60.8706	2
GCA_002752195.1_ASM275219v1_genomic	49.1858	60.9578	2
GCA_002752235.1_ASM275223v1_genomic	49.2181	60.9114	2
GCA_002752255.1_ASM275225v1_genomic	49.1569	60.9533	2
GCA_002752265.1_ASM275226v1_genomic	49.3435	60.9386	2
GCA_002752435.1_ASM275243v1_genomic	49.112	60.8294	2
GCA_002752455.1_ASM275245v1_genomic	48.4571	60.6746	2
GCA_002752475.1_ASM275247v1_genomic	48.5024	60.6278	2
GCA_002752495.1_ASM275249v1_genomic	49.2428	60.8162	2
GCA_002752535.1_ASM275253v1_genomic	49.2325	60.7471	2
GCA_002810285.1_ASM281028v1_genomic	49.4422	61.2411	2
GCA_002886905.1_ASM288690v1_genomic	48.5928	59.903	2
GCA_002887105.1_ASM288710v1_genomic	48.4216	59.7257	2
GCA_002915435.1_ASM291543v1_genomic	48.947	60.9257	2
GCA_002915445.1_ASM291544v1_genomic	49.419	61.1928	2
GCA_002915475.1_ASM291547v1_genomic	49.3715	61.1939	2
GCA_002918955.1_ASM291895v1_genomic	48.9152	60.5065	2
GCA_002920095.1_ASM292009v1_genomic	48.8175	60.5392	2
GCA_002920115.1_ASM292011v1_genomic	48.8812	60.4773	2
GCA_002920145.1_ASM292014v1_genomic	49.0808	60.4804	2
GCA_002920335.1_ASM292033v1_genomic	49.631	61.5466	2
GCA_002920345.1_ASM292034v1_genomic	50.4664	61.5345	2
GCA_002920375.1_ASM292037v1_genomic	49.6553	61.4822	2
GCA_002920385.1_ASM292038v1_genomic	50.0875	61.53	2
GCA_002920415.1_ASM292041v1_genomic	50.1683	61.5334	2
GCA_002920435.1_ASM292043v1_genomic	49.5848	61.4775	2
GCA_002920455.1_ASM292045v1_genomic	49.404	61.1943	2
GCA_002920475.1_ASM292047v1_genomic	49.945	61.4924	2
GCA_002920485.1_ASM292048v1_genomic	49.8802	61.5288	2
GCA_002920515.1_ASM292051v1_genomic	50.311	61.7173	2
GCA_002935055.1_ASM293505v1_genomic	48.716	60.6145	2
GCA_003146705.1_ASM314670v1_genomic	48.327	60.0104	2
GCA_003182655.1_ASM318265v1_genomic	49.1539	60.9707	2
GCA_003206015.1_ASM320601v1_genomic	46.5315	57.4889	8
GCA_003241435.1_ASM324143v1_genomic	50.4652	61.7244	2
GCA_003524615.1_ASM352461v1_genomic	46.3462	56.7441	4
GCA_003530495.1_ASM353049v1_genomic	45.1873	53.82	7
GCA_003540595.1_ASM354059v1_genomic	46.4582	56.7998	9
GCA_003591175.1_ASM359117v1_genomic	46.2453	57.2241	8
GCA_003634415.1_ASM363441v1_genomic	46.2602	57.3063	8
GCA_003641105.1_ASM364110v1_genomic	49.2688	61.1413	6
GCA_003699145.1_ASM369914v1_genomic	47.6205	57.7436	8
GCA_003812745.1_ASM381274v1_genomic	48.9553	60.7915	2
GCA_003967055.1_ASM396705v1_genomic	49.1138	61.0541	2
GCA_004153725.1_ASM415372v1_genomic	44.9823	56.0098	9
GCA_004153735.1_ASM415373v1_genomic	45.1931	56.0735	9
GCA_004153785.1_ASM415378v1_genomic	45.0114	55.937	1
GCA_004153815.1_ASM415381v1_genomic	45.4526	56.4702	4
GCA_004153825.1_ASM415382v1_genomic	45.4737	56.3271	4
GCA_004153865.1_ASM415386v1_genomic	45.8631	56.7615	4
GCA_004153875.1_ASM415387v1_genomic	45.9488	56.7608	4
GCA_004153885.1_ASM415388v1_genomic	45.2053	56.6298	4
GCA_004196355.1_ASM419635v1_genomic	49.3687	61.0328	2
GCA_004196365.1_ASM419636v1_genomic	49.3655	60.7116	2
GCA_900108825.1_SM1890_genomic	48.8198	59.8043	2
GCA_900175135.1_MFPA44A14-05.10_genomic	46.069	56.0998	9
GCA_900186025.1_BXF1_genomic	44.94	53.8543	7
GCA_900187015.1_50465_F01_genomic	49.2447	61.5815	6
GCA_900456915.1_56433_D01_genomic	49.2052	60.7919	2
GCA_900456935.1_38109_A02_genomic	45.0329	53.7855	7
GCA_900456965.1_57675_G01_genomic	45.6279	56.2455	9
GCA_900457005.1_59449_G02_genomic	46.0249	56.2576	1
GCA_900457055.1_32117_E02_genomic	51.4502	61.2753	2
GCA_900457075.1_36672_B01_genomic	45.6639	56.018	1
GCA_900457085.1_56089_E02_genomic	45.9942	56.4176	4
GCA_900478125.1_28193_B02_genomic	47.4235	57.3558	8
GCA_900478395.1_32135_B01_genomic	47.6604	59.2741	12
GCA_900635445.1_28869_A02_genomic	48.9862	57.1899	10
GCA_900635625.1_31436_B01_genomic	46.733	57.167	8
GCA_900635665.1_31769_F01_genomic	49.9982	60.3122	11
GCA_900637965.1_53990_D02_genomic	46.3023	57.0436	8
GCA_900638005.1_53550_B01_genomic	48.5588	60.5416	11
GCA_900638135.1_56433_G01_genomic	45.4228	56.3193	1
GCA_900638145.1_56433_F01_genomic	45.7018	54.9969	3
SJC1001	49.8199	61.1495	2
SJC1005	49.1558	60.792	2
SJC1010	49.2317	61.1366	2
SJC1014	49.5489	61.2339	2
SJC1015	49.1132	61.1108	2
SJC1019	49.0342	60.8642	2
SJC1021	49.0219	61.1281	2
SJC1033	49.2725	60.735	2
SJC1036	49.5724	61.3378	2
SJC1039	49.5586	61.63	2
SJC1041	49.5527	61.3046	2
SJC1042	49.5019	61.4184	2
SJC1043	48.8676	60.5073	2
SJC1044	48.8498	60.5139	2
SJC1045	48.8309	60.517	2
SJC1046	49.006	60.4997	2
SJC1047	49.6282	61.3238	2
SJC1048	48.8377	60.5109	2
SJC1049	49.5508	61.5796	2
SJC1050	48.827	60.5135	2
SJC1051	48.86	60.4229	2
SJC1052	48.8607	60.5097	2
SJC1053	49.6736	61.5753	2
SJC1054	48.8782	60.5057	2
SJC1055	49.238	60.7791	2
SJC1056	49.2859	61.323	2
SJC1057	49.6506	61.1326	2
SJC1058	48.9789	60.4684	2
SJC1059	49.6299	61.1343	2
SJC1060	49.3767	61.0778	2
SJC1061	48.9785	60.4579	2
SJC1062	49.021	60.4666	2
SJC1063	46.2594	56.4954	4
SJC1064	46.5887	56.1871	4
SJC1065	49.2252	60.7813	2
SJC1066	49.0627	61.0231	2
SJC1067	48.9309	60.8278	2
SJC1068	48.783	60.5471	2
SJC1069	48.9548	60.6934	2
SJC1070	49.0006	60.4711	2
SJC1071	48.98	60.9512	2

## Sheet: figure_6b
genome	phylogroup	species	predicted_plasmid	predicted_host_range_overall_rank
26968_7#100	4	S. liquefaciens	26968_7#100:AD983	genus
26968_7#100	4	S. liquefaciens	26968_7#100:AC082	class
26968_7#102	1	S. quinovora	26968_7#102:AD962	genus
26968_7#106	5	S. entomophila	26968_7#106:AD962	genus
26968_7#107	5	S. entomophila	26968_7#107:AD962	genus
26968_7#110	1	S. quinovora	26968_7#110:AD962	genus
26968_7#111	5	S. entomophila	26968_7#111:AD962	genus
26968_7#113	5	S. entomophila	26968_7#113:AD962	genus
26968_7#115	5	S. entomophila	26968_7#115:AD962	genus
26968_7#117	1	S. quinovora	26968_7#117:AD962	genus
26968_7#120	5	S. entomophila	26968_7#120:AD962	genus
26968_7#133	9	S. proteamaculans	26968_7#133:AD962	genus
26968_7#137	1	S. quinovora	26968_7#137:AD962	genus
26968_7#13	5	S. entomophila	26968_7#13:AD962	genus
26968_7#146	6	S. ficaria	26968_7#146:AA362	order
26968_7#148	1	S. quinovora	26968_7#148:AD962	genus
26968_7#149	1	S. quinovora	26968_7#149:AD962	genus
26968_7#149	1	S. quinovora	26968_7#149:AE211	genus
26968_7#152	1	S. quinovora	26968_7#152:AD962	genus
26968_7#156	9	S. proteamaculans	26968_7#156:AD962	genus
26968_7#157	1	S. quinovora	26968_7#157:AD962	genus
26968_7#159	5	S. entomophila	26968_7#159:AD962	genus
26968_7#160	1	S. quinovora	26968_7#160:AD962	genus
26968_7#162	6	S. ficaria	26968_7#162:AA362	order
26968_7#164	5	S. entomophila	26968_7#164:AD962	genus
26968_7#167	5	S. entomophila	26968_7#167:AD962	genus
26968_7#169	4	S. liquefaciens	26968_7#169:AD983	genus
26968_7#169	4	S. liquefaciens	26968_7#169:AC411	multi-phyla
26968_7#172	1	S. quinovora	26968_7#172:AD962	genus
26968_7#174	1	S. quinovora	26968_7#174:AD962	genus
26968_7#177	5	S. entomophila	26968_7#177:AD962	genus
26968_7#178	5	S. entomophila	26968_7#178:AD962	genus
26968_7#193	5	S. entomophila	26968_7#193:AE974	order
26968_7#195	2	S. marcescens	26968_7#195:AD723	order
26968_7#200	5	S. entomophila	26968_7#200:AD962	genus
26968_7#200	5	S. entomophila	26968_7#200:AF218	order
26968_7#201	5	S. entomophila	26968_7#201:AD962	genus
26968_7#203	2	S. marcescens	26968_7#203:AA739	order
26968_7#208	5	S. entomophila	26968_7#208:AD962	genus
26968_7#214	1	S. quinovora	26968_7#214:AD962	genus
26968_7#215	1	S. quinovora	26968_7#215:AD962	genus
26968_7#216	5	S. entomophila	26968_7#216:AD962	genus
26968_7#217	5	S. entomophila	26968_7#217:novel_83e15d0c65ff5166c4206e545999e25b	class
26968_7#218	2	S. marcescens	26968_7#218:novel_7bf5d83c39ddebe1cd9d9943eb73a2af	multi-phyla
26968_7#21	5	S. entomophila	26968_7#21:AD962	genus
26968_7#222	6	S. ficaria	26968_7#222:AD723	order
26968_7#224	5	S. entomophila	26968_7#224:AD962	genus
26968_7#229	3	S. fonticola	26968_7#229:AE974	order
26968_7#231	5	S. entomophila	26968_7#231:AD962	genus
26968_7#232	5	S. entomophila	26968_7#232:AD962	genus
26968_7#239	7	S. grimesii	26968_7#239:AD333	order
26968_7#239	7	S. grimesii	26968_7#239:AA123	multi-phyla
26968_7#240	5	S. entomophila	26968_7#240:AD962	genus
26968_7#243	2	S. marcescens	26968_7#243:AA739	order
26968_7#248	5	S. entomophila	26968_7#248:AD962	genus
26968_7#249	5	S. entomophila	26968_7#249:AD962	genus
26968_7#253	2	S. marcescens	26968_7#253:AD723	order
26968_7#257	2	S. marcescens	26968_7#257:AA046	order
26968_7#259	6	S. ficaria	26968_7#259:AA362	order
26968_7#259	6	S. ficaria	26968_7#259:AB161	class
26968_7#262	5	S. entomophila	26968_7#262:AD962	genus
26968_7#263	5	S. entomophila	26968_7#263:AD962	genus
26968_7#264	2	S. marcescens	26968_7#264:novel_f93ec7fa3a661ecf541043b8b264929c	multi-phyla
26968_7#265	6	S. ficaria	26968_7#265:AA362	order
26968_7#266	5	S. entomophila	26968_7#266:AE974	order
26968_7#28	5	S. entomophila	26968_7#28:AD962	genus
26968_7#35	4	S. liquefaciens	26968_7#35:AD983	genus
26968_7#41	5	S. entomophila	26968_7#41:AD962	genus
26968_7#44	9	S. proteamaculans	26968_7#44:novel_dc0323b573b04e992aeafbd3d9583915	multi-phyla
26968_7#49	1	S. quinovora	26968_7#49:novel_13506093a41105a3167774800842178f	genus
26968_7#58	4	S. liquefaciens	26968_7#58:AA945	order
26968_7#5	5	S. entomophila	26968_7#5:AD962	genus
26968_7#61	6	S. ficaria	26968_7#61:AD726	order
26968_7#63	5	S. entomophila	26968_7#63:AD962	genus
26968_7#65	4	S. liquefaciens	26968_7#65:AD983	genus
26968_7#6	3	S. fonticola	26968_7#6:AD963	order
26968_7#70	7	S. grimesii	26968_7#70:novel_89ef92a31af9ff95ea746396cc3d7e66	order
26968_7#70	7	S. grimesii	26968_7#70:AD333	order
26968_7#70	7	S. grimesii	26968_7#70:AA123	multi-phyla
26968_7#71	5	S. entomophila	26968_7#71:AD962	genus
26968_7#72	7	S. grimesii	26968_7#72:AD983	genus
26968_7#78	7	S. grimesii	26968_7#78:AE974	order
26968_7#7	5	S. entomophila	26968_7#7:AD962	genus
26968_7#83	5	S. entomophila	26968_7#83:AD962	genus
26968_7#84	4	S. liquefaciens	26968_7#84:novel_748f2e3ffd4ec1aba06c762806547a50	genus
26968_7#87	1	S. quinovora	26968_7#87:AD962	genus
26968_7#88	1	S. quinovora	26968_7#88:AD962	genus
26968_7#89	5	S. entomophila	26968_7#89:novel_bc7befbac6a8947527b26eb5a0a70663	class
26968_7#95	4	S. liquefaciens	26968_7#95:AD962	genus
26968_7#97	5	S. entomophila	26968_7#97:AE974	order
26968_7#98	9	S. proteamaculans	26968_7#98:AD962	genus
GCA_000292365.1_ASM29236v1_genomic	2	S. marcescens	GCA_000292365.1_ASM29236v1_genomic:novel_a3de44b6ae90a9566d8492d87a353620	order
GCA_000300895.1_ASM30089v1_genomic	8	S. plymuthica	GCA_000300895.1_ASM30089v1_genomic:AF787	genus
GCA_000336425.1_ASM33642v1_genomic	2	S. marcescens	GCA_000336425.1_ASM33642v1_genomic:AC546	genus
GCA_000342205.1_SerMar_1.0_genomic	2	S. marcescens	GCA_000342205.1_SerMar_1.0_genomic:AB960	genus
GCA_000633335.1_ASM63333v1_genomic	2	S. marcescens	GCA_000633335.1_ASM63333v1_genomic:novel_8a3dac724897aef9999d289d31ba0701	order
GCA_000633555.1_ASM63355v1_genomic	2	S. marcescens	GCA_000633555.1_ASM63355v1_genomic:novel_5810bebbfb698326c0797d96d455ccc6	order
GCA_000734885.1_SerGri_SPAdes_genomic	7	S. grimesii	GCA_000734885.1_SerGri_SPAdes_genomic:AD334	genus
GCA_000747565.1_ASM74756v1_genomic	2	S. marcescens	GCA_000747565.1_ASM74756v1_genomic:AD726	order
GCA_000783975.2_ASM78397v2_genomic	2	S. marcescens	GCA_000783975.2_ASM78397v2_genomic:AB960	genus
GCA_000828775.1_ASM82877v1_genomic	2	S. marcescens	GCA_000828775.1_ASM82877v1_genomic:AF747	multi-phyla
GCA_000828775.1_ASM82877v1_genomic	2	S. marcescens	GCA_000828775.1_ASM82877v1_genomic:AF789	order
GCA_001022215.1_ASM102221v1_genomic	2	S. marcescens	GCA_001022215.1_ASM102221v1_genomic:AE107	order
GCA_001022215.1_ASM102221v1_genomic	2	S. marcescens	GCA_001022215.1_ASM102221v1_genomic:AA531	multi-phyla
GCA_001022215.1_ASM102221v1_genomic	2	S. marcescens	GCA_001022215.1_ASM102221v1_genomic:AC431	multi-phyla
GCA_001022215.1_ASM102221v1_genomic	2	S. marcescens	GCA_001022215.1_ASM102221v1_genomic:AA002	phylum
GCA_001022215.1_ASM102221v1_genomic	2	S. marcescens	GCA_001022215.1_ASM102221v1_genomic:AA353	order
GCA_001060335.1_ASM106033v1_genomic	2	S. marcescens	GCA_001060335.1_ASM106033v1_genomic:AA832	family
GCA_001061145.1_ASM106114v1_genomic	2	S. marcescens	GCA_001061145.1_ASM106114v1_genomic:AB960	genus
GCA_001061195.1_ASM106119v1_genomic	2	S. marcescens	GCA_001061195.1_ASM106119v1_genomic:AB960	genus
GCA_001061225.1_ASM106122v1_genomic	2	S. marcescens	GCA_001061225.1_ASM106122v1_genomic:AB960	genus
GCA_001062235.1_ASM106223v1_genomic	2	S. marcescens	GCA_001062235.1_ASM106223v1_genomic:AB960	genus
GCA_001063125.1_ASM106312v1_genomic	2	S. marcescens	GCA_001063125.1_ASM106312v1_genomic:AA768	genus
GCA_001063125.1_ASM106312v1_genomic	2	S. marcescens	GCA_001063125.1_ASM106312v1_genomic:AA088	genus
GCA_001063125.1_ASM106312v1_genomic	2	S. marcescens	GCA_001063125.1_ASM106312v1_genomic:AE018	genus
GCA_001063125.1_ASM106312v1_genomic	2	S. marcescens	GCA_001063125.1_ASM106312v1_genomic:AC627	class
GCA_001063175.1_ASM106317v1_genomic	2	S. marcescens	GCA_001063175.1_ASM106317v1_genomic:AB960	genus
GCA_001063325.1_ASM106332v1_genomic	2	S. marcescens	GCA_001063325.1_ASM106332v1_genomic:AA531	multi-phyla
GCA_001064725.1_ASM106472v1_genomic	2	S. marcescens	GCA_001064725.1_ASM106472v1_genomic:AB960	genus
GCA_001064725.1_ASM106472v1_genomic	2	S. marcescens	GCA_001064725.1_ASM106472v1_genomic:AA531	multi-phyla
GCA_001064835.1_ASM106483v1_genomic	2	S. marcescens	GCA_001064835.1_ASM106483v1_genomic:AA531	multi-phyla
GCA_001064855.1_ASM106485v1_genomic	2	S. marcescens	GCA_001064855.1_ASM106485v1_genomic:AB960	genus
GCA_001064975.1_ASM106497v1_genomic	2	S. marcescens	GCA_001064975.1_ASM106497v1_genomic:AA531	multi-phyla
GCA_001065405.1_ASM106540v1_genomic	2	S. marcescens	GCA_001065405.1_ASM106540v1_genomic:AB536	family
GCA_001065405.1_ASM106540v1_genomic	2	S. marcescens	GCA_001065405.1_ASM106540v1_genomic:AA002	phylum
GCA_001065935.1_ASM106593v1_genomic	2	S. marcescens	GCA_001065935.1_ASM106593v1_genomic:AA452	family
GCA_001065935.1_ASM106593v1_genomic	2	S. marcescens	GCA_001065935.1_ASM106593v1_genomic:AA033	genus
GCA_001065935.1_ASM106593v1_genomic	2	S. marcescens	GCA_001065935.1_ASM106593v1_genomic:novel_7bf095ec77d947f562b0da02ec218e93	order
GCA_001065935.1_ASM106593v1_genomic	2	S. marcescens	GCA_001065935.1_ASM106593v1_genomic:AG462	genus
GCA_001066945.1_ASM106694v1_genomic	2	S. marcescens	GCA_001066945.1_ASM106694v1_genomic:AB169	family
GCA_001067015.1_ASM106701v1_genomic	2	S. marcescens	GCA_001067015.1_ASM106701v1_genomic:AB960	genus
GCA_001067375.1_ASM106737v1_genomic	2	S. marcescens	GCA_001067375.1_ASM106737v1_genomic:AA816	genus
GCA_001067375.1_ASM106737v1_genomic	2	S. marcescens	GCA_001067375.1_ASM106737v1_genomic:AB181	genus
GCA_001068085.1_ASM106808v1_genomic	2	S. marcescens	GCA_001068085.1_ASM106808v1_genomic:AB960	genus
GCA_001294565.1_ASM129456v1_genomic	2	S. marcescens	GCA_001294565.1_ASM129456v1_genomic:AB978	order
GCA_001317205.2_56_S29v.02_genomic	2	S. marcescens	GCA_001317205.2_56_S29v.02_genomic:AA035	order
GCA_001317205.2_56_S29v.02_genomic	2	S. marcescens	GCA_001317205.2_56_S29v.02_genomic:AA046	order
GCA_001317205.2_56_S29v.02_genomic	2	S. marcescens	GCA_001317205.2_56_S29v.02_genomic:AA531	multi-phyla
GCA_001317205.2_56_S29v.02_genomic	2	S. marcescens	GCA_001317205.2_56_S29v.02_genomic:AA810	genus
GCA_001317205.2_56_S29v.02_genomic	2	S. marcescens	GCA_001317205.2_56_S29v.02_genomic:AF579	family
GCA_001317425.2_59_S30v.02_genomic	2	S. marcescens	GCA_001317425.2_59_S30v.02_genomic:AA046	order
GCA_001317425.2_59_S30v.02_genomic	2	S. marcescens	GCA_001317425.2_59_S30v.02_genomic:AA531	multi-phyla
GCA_001317425.2_59_S30v.02_genomic	2	S. marcescens	GCA_001317425.2_59_S30v.02_genomic:AA028	order
GCA_001317425.2_59_S30v.02_genomic	2	S. marcescens	GCA_001317425.2_59_S30v.02_genomic:AA449	family
GCA_001317425.2_59_S30v.02_genomic	2	S. marcescens	GCA_001317425.2_59_S30v.02_genomic:AA552	class
GCA_001317425.2_59_S30v.02_genomic	2	S. marcescens	GCA_001317425.2_59_S30v.02_genomic:AF579	family
GCA_001317425.2_59_S30v.02_genomic	2	S. marcescens	GCA_001317425.2_59_S30v.02_genomic:AA810	genus
GCA_001514455.1_ASM151445v1_genomic	3	S. fonticola	GCA_001514455.1_ASM151445v1_genomic:AD963	order
GCA_001514455.1_ASM151445v1_genomic	3	S. fonticola	GCA_001514455.1_ASM151445v1_genomic:AD964	order
GCA_001536485.1_12082_2_24_genomic	2	S. marcescens	GCA_001536485.1_12082_2_24_genomic:AA002	order
GCA_001536505.1_12082_2_64_genomic	2	S. marcescens	GCA_001536505.1_12082_2_64_genomic:AB040	multi-phyla
GCA_001536985.1_12082_2_79_genomic	2	S. marcescens	GCA_001536985.1_12082_2_79_genomic:AB041	multi-phyla
GCA_001537165.1_12082_5_44_genomic	2	S. marcescens	GCA_001537165.1_12082_5_44_genomic:AA002	order
GCA_001537225.1_12082_2_72_genomic	2	S. marcescens	GCA_001537225.1_12082_2_72_genomic:AA002	order
GCA_001537325.1_12082_2_53_genomic	2	S. marcescens	GCA_001537325.1_12082_2_53_genomic:AB041	multi-phyla
GCA_001537725.1_12082_3_7_genomic	2	S. marcescens	GCA_001537725.1_12082_3_7_genomic:AA002	phylum
GCA_001537725.1_12082_3_7_genomic	2	S. marcescens	GCA_001537725.1_12082_3_7_genomic:AB960	genus
GCA_001537725.1_12082_3_7_genomic	2	S. marcescens	GCA_001537725.1_12082_3_7_genomic:AA514	multi-phyla
GCA_001537785.1_12045_8_1_genomic	2	S. marcescens	GCA_001537785.1_12045_8_1_genomic:AB040	multi-phyla
GCA_001537785.1_12045_8_1_genomic	2	S. marcescens	GCA_001537785.1_12045_8_1_genomic:AB041	multi-phyla
GCA_001538195.1_12045_8_14_genomic	2	S. marcescens	GCA_001538195.1_12045_8_14_genomic:AA002	phylum
GCA_001538325.1_12082_5_42_genomic	2	S. marcescens	GCA_001538325.1_12082_5_42_genomic:AF788	genus
GCA_001538445.1_12082_2_56_genomic	2	S. marcescens	GCA_001538445.1_12082_2_56_genomic:AB041	multi-phyla
GCA_001538545.1_12045_8_11_genomic	2	S. marcescens	GCA_001538545.1_12045_8_11_genomic:AC302	family
GCA_001538565.1_12082_3_96_genomic	2	S. marcescens	GCA_001538565.1_12082_3_96_genomic:AB537	family
GCA_001538585.1_12082_3_75_genomic	2	S. marcescens	GCA_001538585.1_12082_3_75_genomic:AF788	genus
GCA_001538585.1_12082_3_75_genomic	2	S. marcescens	GCA_001538585.1_12082_3_75_genomic:AB041	multi-phyla
GCA_001538605.1_12082_2_30_genomic	2	S. marcescens	GCA_001538605.1_12082_2_30_genomic:AA036	order
GCA_001538745.1_12082_3_35_genomic	2	S. marcescens	GCA_001538745.1_12082_3_35_genomic:AA113	multi-phyla
GCA_001538745.1_12082_3_35_genomic	2	S. marcescens	GCA_001538745.1_12082_3_35_genomic:AA531	order
GCA_001538765.1_12082_2_35_genomic	2	S. marcescens	GCA_001538765.1_12082_2_35_genomic:AA002	phylum
GCA_001538785.1_12045_8_18_genomic	2	S. marcescens	GCA_001538785.1_12045_8_18_genomic:AA627	phylum
GCA_001538785.1_12045_8_18_genomic	2	S. marcescens	GCA_001538785.1_12045_8_18_genomic:AB960	genus
GCA_001538785.1_12045_8_18_genomic	2	S. marcescens	GCA_001538785.1_12045_8_18_genomic:AA035	class
GCA_001538785.1_12045_8_18_genomic	2	S. marcescens	GCA_001538785.1_12045_8_18_genomic:AA119	multi-phyla
GCA_001539045.1_12082_3_36_genomic	2	S. marcescens	GCA_001539045.1_12082_3_36_genomic:AC580	order
GCA_001539045.1_12082_3_36_genomic	2	S. marcescens	GCA_001539045.1_12082_3_36_genomic:AA622	class
GCA_001539045.1_12082_3_36_genomic	2	S. marcescens	GCA_001539045.1_12082_3_36_genomic:AA035	order
GCA_001539045.1_12082_3_36_genomic	2	S. marcescens	GCA_001539045.1_12082_3_36_genomic:AA033	genus
GCA_001539045.1_12082_3_36_genomic	2	S. marcescens	GCA_001539045.1_12082_3_36_genomic:AA113	multi-phyla
GCA_001539045.1_12082_3_36_genomic	2	S. marcescens	GCA_001539045.1_12082_3_36_genomic:AA531	multi-phyla
GCA_001539085.1_12082_3_12_genomic	2	S. marcescens	GCA_001539085.1_12082_3_12_genomic:AE809	order
GCA_001539145.1_12082_3_16_genomic	2	S. marcescens	GCA_001539145.1_12082_3_16_genomic:AA002	order
GCA_001539385.1_12082_3_19_genomic	2	S. marcescens	GCA_001539385.1_12082_3_19_genomic:AA002	phylum
GCA_001539465.1_12082_5_50_genomic	2	S. marcescens	GCA_001539465.1_12082_5_50_genomic:AF788	genus
GCA_001539545.1_12082_3_50_genomic	2	S. marcescens	GCA_001539545.1_12082_3_50_genomic:AA002	order
GCA_001539545.1_12082_3_50_genomic	2	S. marcescens	GCA_001539545.1_12082_3_50_genomic:novel_0f32b1ba611d1d25aea13b12961e52f4	phylum
GCA_001539625.1_12082_3_44_genomic	2	S. marcescens	GCA_001539625.1_12082_3_44_genomic:AA002	phylum
GCA_001539865.1_12082_3_11_genomic	2	S. marcescens	GCA_001539865.1_12082_3_11_genomic:AA002	phylum
GCA_001540105.1_12082_3_10_genomic	2	S. marcescens	GCA_001540105.1_12082_3_10_genomic:AA002	phylum
GCA_001540165.1_12082_3_91_genomic	2	S. marcescens	GCA_001540165.1_12082_3_91_genomic:AA002	phylum
GCA_001540345.1_12082_3_67_genomic	2	S. marcescens	GCA_001540345.1_12082_3_67_genomic:AA521	family
GCA_001540345.1_12082_3_67_genomic	2	S. marcescens	GCA_001540345.1_12082_3_67_genomic:AA106	family
GCA_001540345.1_12082_3_67_genomic	2	S. marcescens	GCA_001540345.1_12082_3_67_genomic:AD169	genus
GCA_001540365.1_12082_2_68_genomic	2	S. marcescens	GCA_001540365.1_12082_2_68_genomic:AA002	phylum
GCA_001540525.1_12082_2_76_genomic	2	S. marcescens	GCA_001540525.1_12082_2_76_genomic:AF218	order
GCA_001540625.1_12082_2_89_genomic	2	S. marcescens	GCA_001540625.1_12082_2_89_genomic:AB040	multi-phyla
GCA_001540625.1_12082_2_89_genomic	2	S. marcescens	GCA_001540625.1_12082_2_89_genomic:AB041	multi-phyla
GCA_001540705.1_12082_3_70_genomic	2	S. marcescens	GCA_001540705.1_12082_3_70_genomic:AD722	order
GCA_001540705.1_12082_3_70_genomic	2	S. marcescens	GCA_001540705.1_12082_3_70_genomic:AD984	genus
GCA_001564475.1_12082_3_81_genomic	2	S. marcescens	GCA_001564475.1_12082_3_81_genomic:AC741	class
GCA_001566695.1_ASM156669v1_genomic	2	S. marcescens	GCA_001566695.1_ASM156669v1_genomic:AA860	phylum
GCA_001566695.1_ASM156669v1_genomic	2	S. marcescens	GCA_001566695.1_ASM156669v1_genomic:AF747	phylum
GCA_001566695.1_ASM156669v1_genomic	2	S. marcescens	GCA_001566695.1_ASM156669v1_genomic:AB960	genus
GCA_001692375.1_ASM169237v1_genomic	3	S. fonticola	GCA_001692375.1_ASM169237v1_genomic:AD963	order
GCA_001853455.1_ASM185345v1_genomic	2	S. marcescens	GCA_001853455.1_ASM185345v1_genomic:novel_e1bd0b0b04868c592ac701f16200e05d	genus
GCA_001853495.1_ASM185349v1_genomic	2	S. marcescens	GCA_001853495.1_ASM185349v1_genomic:novel_d62691c634fce7c1d1732269d20a75e6	genus
GCA_002029225.1_ASM202922v1_genomic	2	S. marcescens	GCA_002029225.1_ASM202922v1_genomic:novel_1dc351a2daf5349f65f5d306362db11b	order
GCA_002118055.1_ASM211805v1_genomic	2	S. marcescens	GCA_002118055.1_ASM211805v1_genomic:AA035	order
GCA_002118055.1_ASM211805v1_genomic	2	S. marcescens	GCA_002118055.1_ASM211805v1_genomic:AA033	genus
GCA_002118055.1_ASM211805v1_genomic	2	S. marcescens	GCA_002118055.1_ASM211805v1_genomic:AA028	order
GCA_002118055.1_ASM211805v1_genomic	2	S. marcescens	GCA_002118055.1_ASM211805v1_genomic:AA046	order
GCA_002118055.1_ASM211805v1_genomic	2	S. marcescens	GCA_002118055.1_ASM211805v1_genomic:AB960	genus
GCA_002118055.1_ASM211805v1_genomic	2	S. marcescens	GCA_002118055.1_ASM211805v1_genomic:AA121	order
GCA_002220615.1_ASM222061v1_genomic	2	S. marcescens	GCA_002220615.1_ASM222061v1_genomic:AF788	genus
GCA_002220635.1_ASM222063v1_genomic	2	S. marcescens	GCA_002220635.1_ASM222063v1_genomic:AF788	genus
GCA_002220715.1_ASM222071v1_genomic	2	S. marcescens	GCA_002220715.1_ASM222071v1_genomic:AF788	genus
GCA_002220715.1_ASM222071v1_genomic	2	S. marcescens	GCA_002220715.1_ASM222071v1_genomic:AD984	genus
GCA_002220715.1_ASM222071v1_genomic	2	S. marcescens	GCA_002220715.1_ASM222071v1_genomic:AD306	order
GCA_002607755.1_ASM260775v1_genomic	9	S. proteamaculans	GCA_002607755.1_ASM260775v1_genomic:AF908	order
GCA_002738105.1_ASM273810v1_genomic	2	S. marcescens	GCA_002738105.1_ASM273810v1_genomic:AA531	multi-phyla
GCA_002738145.1_ASM273814v1_genomic	2	S. marcescens	GCA_002738145.1_ASM273814v1_genomic:AA002	order
GCA_002738145.1_ASM273814v1_genomic	2	S. marcescens	GCA_002738145.1_ASM273814v1_genomic:AA046	order
GCA_002738155.1_ASM273815v1_genomic	2	S. marcescens	GCA_002738155.1_ASM273815v1_genomic:AA002	phylum
GCA_002738155.1_ASM273815v1_genomic	2	S. marcescens	GCA_002738155.1_ASM273815v1_genomic:AA046	order
GCA_002738185.1_ASM273818v1_genomic	2	S. marcescens	GCA_002738185.1_ASM273818v1_genomic:AA739	order
GCA_002738185.1_ASM273818v1_genomic	2	S. marcescens	GCA_002738185.1_ASM273818v1_genomic:AA046	order
GCA_002751935.1_ASM275193v1_genomic	2	S. marcescens	GCA_002751935.1_ASM275193v1_genomic:AD724	order
GCA_002751935.1_ASM275193v1_genomic	2	S. marcescens	GCA_002751935.1_ASM275193v1_genomic:AB243	genus
GCA_002751935.1_ASM275193v1_genomic	2	S. marcescens	GCA_002751935.1_ASM275193v1_genomic:novel_f48b843319a093489ed36b0f0b8c42a1	multi-phyla
GCA_002751935.1_ASM275193v1_genomic	2	S. marcescens	GCA_002751935.1_ASM275193v1_genomic:AB239	order
GCA_002751935.1_ASM275193v1_genomic	2	S. marcescens	GCA_002751935.1_ASM275193v1_genomic:AB685	order
GCA_002751955.1_ASM275195v1_genomic	2	S. marcescens	GCA_002751955.1_ASM275195v1_genomic:AD724	order
GCA_002751955.1_ASM275195v1_genomic	2	S. marcescens	GCA_002751955.1_ASM275195v1_genomic:AB685	order
GCA_002752085.1_ASM275208v1_genomic	2	S. marcescens	GCA_002752085.1_ASM275208v1_genomic:AB960	genus
GCA_002752085.1_ASM275208v1_genomic	2	S. marcescens	GCA_002752085.1_ASM275208v1_genomic:AD724	order
GCA_002752095.1_ASM275209v1_genomic	2	S. marcescens	GCA_002752095.1_ASM275209v1_genomic:AD724	order
GCA_002752135.1_ASM275213v1_genomic	2	S. marcescens	GCA_002752135.1_ASM275213v1_genomic:AD724	order
GCA_002752155.1_ASM275215v1_genomic	2	S. marcescens	GCA_002752155.1_ASM275215v1_genomic:AD724	order
GCA_002752195.1_ASM275219v1_genomic	2	S. marcescens	GCA_002752195.1_ASM275219v1_genomic:AB960	genus
GCA_002752195.1_ASM275219v1_genomic	2	S. marcescens	GCA_002752195.1_ASM275219v1_genomic:AD724	order
GCA_002752235.1_ASM275223v1_genomic	2	S. marcescens	GCA_002752235.1_ASM275223v1_genomic:AB960	genus
GCA_002752235.1_ASM275223v1_genomic	2	S. marcescens	GCA_002752235.1_ASM275223v1_genomic:AD724	order
GCA_002752255.1_ASM275225v1_genomic	2	S. marcescens	GCA_002752255.1_ASM275225v1_genomic:AD724	order
GCA_002752265.1_ASM275226v1_genomic	2	S. marcescens	GCA_002752265.1_ASM275226v1_genomic:AB960	genus
GCA_002752265.1_ASM275226v1_genomic	2	S. marcescens	GCA_002752265.1_ASM275226v1_genomic:AD724	order
GCA_002752435.1_ASM275243v1_genomic	2	S. marcescens	GCA_002752435.1_ASM275243v1_genomic:AD724	order
GCA_002752435.1_ASM275243v1_genomic	2	S. marcescens	GCA_002752435.1_ASM275243v1_genomic:AB685	order
GCA_002752435.1_ASM275243v1_genomic	2	S. marcescens	GCA_002752435.1_ASM275243v1_genomic:AA163	family
GCA_002752435.1_ASM275243v1_genomic	2	S. marcescens	GCA_002752435.1_ASM275243v1_genomic:AB238	order
GCA_002752455.1_ASM275245v1_genomic	2	S. marcescens	GCA_002752455.1_ASM275245v1_genomic:AA521	multi-phyla
GCA_002752475.1_ASM275247v1_genomic	2	S. marcescens	GCA_002752475.1_ASM275247v1_genomic:AA521	multi-phyla
GCA_002752495.1_ASM275249v1_genomic	2	S. marcescens	GCA_002752495.1_ASM275249v1_genomic:AD724	order
GCA_002752495.1_ASM275249v1_genomic	2	S. marcescens	GCA_002752495.1_ASM275249v1_genomic:AB690	order
GCA_002752535.1_ASM275253v1_genomic	2	S. marcescens	GCA_002752535.1_ASM275253v1_genomic:AD724	order
GCA_002810285.1_ASM281028v1_genomic	2	S. marcescens	GCA_002810285.1_ASM281028v1_genomic:AA002	order
GCA_002810285.1_ASM281028v1_genomic	2	S. marcescens	GCA_002810285.1_ASM281028v1_genomic:AA046	order
GCA_002886905.1_ASM288690v1_genomic	2	S. marcescens	GCA_002886905.1_ASM288690v1_genomic:AA002	phylum
GCA_002886905.1_ASM288690v1_genomic	2	S. marcescens	GCA_002886905.1_ASM288690v1_genomic:AE107	order
GCA_002886905.1_ASM288690v1_genomic	2	S. marcescens	GCA_002886905.1_ASM288690v1_genomic:AA739	multi-phyla
GCA_002886905.1_ASM288690v1_genomic	2	S. marcescens	GCA_002886905.1_ASM288690v1_genomic:AA579	family
GCA_002886905.1_ASM288690v1_genomic	2	S. marcescens	GCA_002886905.1_ASM288690v1_genomic:novel_ca34e26c46e1c71a58a681b42846c45f	multi-phyla
GCA_002886905.1_ASM288690v1_genomic	2	S. marcescens	GCA_002886905.1_ASM288690v1_genomic:AA552	class
GCA_002886905.1_ASM288690v1_genomic	2	S. marcescens	GCA_002886905.1_ASM288690v1_genomic:AD465	order
GCA_002886905.1_ASM288690v1_genomic	2	S. marcescens	GCA_002886905.1_ASM288690v1_genomic:AA523	family
GCA_002886905.1_ASM288690v1_genomic	2	S. marcescens	GCA_002886905.1_ASM288690v1_genomic:AB039	order
GCA_002886905.1_ASM288690v1_genomic	2	S. marcescens	GCA_002886905.1_ASM288690v1_genomic:AB040	multi-phyla
GCA_002886905.1_ASM288690v1_genomic	2	S. marcescens	GCA_002886905.1_ASM288690v1_genomic:AC748	family
GCA_002886905.1_ASM288690v1_genomic	2	S. marcescens	GCA_002886905.1_ASM288690v1_genomic:AA531	multi-phyla
GCA_002886905.1_ASM288690v1_genomic	2	S. marcescens	GCA_002886905.1_ASM288690v1_genomic:AB685	family
GCA_002886905.1_ASM288690v1_genomic	2	S. marcescens	GCA_002886905.1_ASM288690v1_genomic:AB960	genus
GCA_002886905.1_ASM288690v1_genomic	2	S. marcescens	GCA_002886905.1_ASM288690v1_genomic:AA971	family
GCA_002886905.1_ASM288690v1_genomic	2	S. marcescens	GCA_002886905.1_ASM288690v1_genomic:AA977	family
GCA_002886905.1_ASM288690v1_genomic	2	S. marcescens	GCA_002886905.1_ASM288690v1_genomic:AA519	multi-phyla
GCA_002887105.1_ASM288710v1_genomic	2	S. marcescens	GCA_002887105.1_ASM288710v1_genomic:AA002	phylum
GCA_002887105.1_ASM288710v1_genomic	2	S. marcescens	GCA_002887105.1_ASM288710v1_genomic:AA739	multi-phyla
GCA_002887105.1_ASM288710v1_genomic	2	S. marcescens	GCA_002887105.1_ASM288710v1_genomic:AE107	order
GCA_002887105.1_ASM288710v1_genomic	2	S. marcescens	GCA_002887105.1_ASM288710v1_genomic:AA738	order
GCA_002887105.1_ASM288710v1_genomic	2	S. marcescens	GCA_002887105.1_ASM288710v1_genomic:AD465	order
GCA_002887105.1_ASM288710v1_genomic	2	S. marcescens	GCA_002887105.1_ASM288710v1_genomic:AB039	multi-phyla
GCA_002887105.1_ASM288710v1_genomic	2	S. marcescens	GCA_002887105.1_ASM288710v1_genomic:AA523	family
GCA_002887105.1_ASM288710v1_genomic	2	S. marcescens	GCA_002887105.1_ASM288710v1_genomic:AC748	family
GCA_002887105.1_ASM288710v1_genomic	2	S. marcescens	GCA_002887105.1_ASM288710v1_genomic:AB054	family
GCA_002887105.1_ASM288710v1_genomic	2	S. marcescens	GCA_002887105.1_ASM288710v1_genomic:AB960	genus
GCA_002887105.1_ASM288710v1_genomic	2	S. marcescens	GCA_002887105.1_ASM288710v1_genomic:AE809	order
GCA_002887105.1_ASM288710v1_genomic	2	S. marcescens	GCA_002887105.1_ASM288710v1_genomic:novel_e33ce3d8e431dcd2f5de10a7ae3b5f01	family
GCA_002887105.1_ASM288710v1_genomic	2	S. marcescens	GCA_002887105.1_ASM288710v1_genomic:AB595	family
GCA_002887105.1_ASM288710v1_genomic	2	S. marcescens	GCA_002887105.1_ASM288710v1_genomic:novel_355d31cfc7646d9179c1291d8cf2a0d4	order
GCA_002887105.1_ASM288710v1_genomic	2	S. marcescens	GCA_002887105.1_ASM288710v1_genomic:AA977	family
GCA_002887105.1_ASM288710v1_genomic	2	S. marcescens	GCA_002887105.1_ASM288710v1_genomic:AB040	family
GCA_002887105.1_ASM288710v1_genomic	2	S. marcescens	GCA_002887105.1_ASM288710v1_genomic:AA579	family
GCA_002887105.1_ASM288710v1_genomic	2	S. marcescens	GCA_002887105.1_ASM288710v1_genomic:AD997	genus
GCA_002918955.1_ASM291895v1_genomic	2	S. marcescens	GCA_002918955.1_ASM291895v1_genomic:AA002	phylum
GCA_002918955.1_ASM291895v1_genomic	2	S. marcescens	GCA_002918955.1_ASM291895v1_genomic:AA622	multi-phyla
GCA_002918955.1_ASM291895v1_genomic	2	S. marcescens	GCA_002918955.1_ASM291895v1_genomic:AD306	order
GCA_002918955.1_ASM291895v1_genomic	2	S. marcescens	GCA_002918955.1_ASM291895v1_genomic:AA882	family
GCA_002918955.1_ASM291895v1_genomic	2	S. marcescens	GCA_002918955.1_ASM291895v1_genomic:novel_da55fc1a0fa28014dabcbb22ed873cbd	order
GCA_002918955.1_ASM291895v1_genomic	2	S. marcescens	GCA_002918955.1_ASM291895v1_genomic:AA531	multi-phyla
GCA_002918955.1_ASM291895v1_genomic	2	S. marcescens	GCA_002918955.1_ASM291895v1_genomic:AB071	multi-phyla
GCA_002920095.1_ASM292009v1_genomic	2	S. marcescens	GCA_002920095.1_ASM292009v1_genomic:AA622	multi-phyla
GCA_002920095.1_ASM292009v1_genomic	2	S. marcescens	GCA_002920095.1_ASM292009v1_genomic:AA002	phylum
GCA_002920095.1_ASM292009v1_genomic	2	S. marcescens	GCA_002920095.1_ASM292009v1_genomic:AD306	order
GCA_002920095.1_ASM292009v1_genomic	2	S. marcescens	GCA_002920095.1_ASM292009v1_genomic:AA882	family
GCA_002920095.1_ASM292009v1_genomic	2	S. marcescens	GCA_002920095.1_ASM292009v1_genomic:novel_e4c2e4fb0aad06bcd3d18b5c32cc8425	order
GCA_002920095.1_ASM292009v1_genomic	2	S. marcescens	GCA_002920095.1_ASM292009v1_genomic:AA531	multi-phyla
GCA_002920095.1_ASM292009v1_genomic	2	S. marcescens	GCA_002920095.1_ASM292009v1_genomic:AB071	family
GCA_002920115.1_ASM292011v1_genomic	2	S. marcescens	GCA_002920115.1_ASM292011v1_genomic:AA002	phylum
GCA_002920115.1_ASM292011v1_genomic	2	S. marcescens	GCA_002920115.1_ASM292011v1_genomic:AA622	multi-phyla
GCA_002920115.1_ASM292011v1_genomic	2	S. marcescens	GCA_002920115.1_ASM292011v1_genomic:AA882	family
GCA_002920115.1_ASM292011v1_genomic	2	S. marcescens	GCA_002920115.1_ASM292011v1_genomic:novel_475d9a54f4ff7fbd64b93bd467c1bb5e	order
GCA_002920115.1_ASM292011v1_genomic	2	S. marcescens	GCA_002920115.1_ASM292011v1_genomic:AA531	multi-phyla
GCA_002920115.1_ASM292011v1_genomic	2	S. marcescens	GCA_002920115.1_ASM292011v1_genomic:AG340	family
GCA_002920115.1_ASM292011v1_genomic	2	S. marcescens	GCA_002920115.1_ASM292011v1_genomic:AB071	multi-phyla
GCA_002920145.1_ASM292014v1_genomic	2	S. marcescens	GCA_002920145.1_ASM292014v1_genomic:AA002	phylum
GCA_002920145.1_ASM292014v1_genomic	2	S. marcescens	GCA_002920145.1_ASM292014v1_genomic:AA622	multi-phyla
GCA_002920145.1_ASM292014v1_genomic	2	S. marcescens	GCA_002920145.1_ASM292014v1_genomic:AA882	family
GCA_002920145.1_ASM292014v1_genomic	2	S. marcescens	GCA_002920145.1_ASM292014v1_genomic:novel_9b3c6e6b04d75ea6dbc8be562911c661	order
GCA_002920145.1_ASM292014v1_genomic	2	S. marcescens	GCA_002920145.1_ASM292014v1_genomic:AA531	multi-phyla
GCA_002920145.1_ASM292014v1_genomic	2	S. marcescens	GCA_002920145.1_ASM292014v1_genomic:AG340	family
GCA_002920145.1_ASM292014v1_genomic	2	S. marcescens	GCA_002920145.1_ASM292014v1_genomic:AB071	multi-phyla
GCA_002920455.1_ASM292045v1_genomic	2	S. marcescens	GCA_002920455.1_ASM292045v1_genomic:AA832	family
GCA_002935055.1_ASM293505v1_genomic	2	S. marcescens	GCA_002935055.1_ASM293505v1_genomic:AA002	phylum
GCA_002935055.1_ASM293505v1_genomic	2	S. marcescens	GCA_002935055.1_ASM293505v1_genomic:AD306	order
GCA_003146705.1_ASM314670v1_genomic	2	S. marcescens	GCA_003146705.1_ASM314670v1_genomic:AE107	order
GCA_003146705.1_ASM314670v1_genomic	2	S. marcescens	GCA_003146705.1_ASM314670v1_genomic:AA531	multi-phyla
GCA_003146705.1_ASM314670v1_genomic	2	S. marcescens	GCA_003146705.1_ASM314670v1_genomic:AC431	multi-phyla
GCA_003146705.1_ASM314670v1_genomic	2	S. marcescens	GCA_003146705.1_ASM314670v1_genomic:AA002	phylum
GCA_003146705.1_ASM314670v1_genomic	2	S. marcescens	GCA_003146705.1_ASM314670v1_genomic:AA353	order
GCA_003182655.1_ASM318265v1_genomic	2	S. marcescens	GCA_003182655.1_ASM318265v1_genomic:AD722	order
GCA_003206015.1_ASM320601v1_genomic	8	S. plymuthica	GCA_003206015.1_ASM320601v1_genomic:AF787	genus
GCA_003241435.1_ASM324143v1_genomic	2	S. marcescens	GCA_003241435.1_ASM324143v1_genomic:AB960	genus
GCA_003812745.1_ASM381274v1_genomic	2	S. marcescens	GCA_003812745.1_ASM381274v1_genomic:AA552	class
GCA_003967055.1_ASM396705v1_genomic	2	S. marcescens	GCA_003967055.1_ASM396705v1_genomic:AD724	order
GCA_004153725.1_ASM415372v1_genomic	9	S. proteamaculans	GCA_004153725.1_ASM415372v1_genomic:AC776	order
GCA_004153725.1_ASM415372v1_genomic	9	S. proteamaculans	GCA_004153725.1_ASM415372v1_genomic:AD306	order
GCA_004153725.1_ASM415372v1_genomic	9	S. proteamaculans	GCA_004153725.1_ASM415372v1_genomic:novel_89982a542350344a03fb2ac8ba9e8c8a	genus
GCA_004153725.1_ASM415372v1_genomic	9	S. proteamaculans	GCA_004153725.1_ASM415372v1_genomic:novel_17dc5ffade091891c46a2b1209fc8ee9	genus
GCA_004153735.1_ASM415373v1_genomic	9	S. proteamaculans	GCA_004153735.1_ASM415373v1_genomic:AD306	order
GCA_004153815.1_ASM415381v1_genomic	4	S. liquefaciens	GCA_004153815.1_ASM415381v1_genomic:AC542	genus
GCA_004153865.1_ASM415386v1_genomic	4	S. liquefaciens	GCA_004153865.1_ASM415386v1_genomic:novel_430b8b1a1f0bfc7cc12d4cf36fb3fbf0	genus
GCA_004153875.1_ASM415387v1_genomic	4	S. liquefaciens	GCA_004153875.1_ASM415387v1_genomic:novel_5211820ca0a30831422f3e66c106e43a	genus
GCA_004153885.1_ASM415388v1_genomic	4	S. liquefaciens	GCA_004153885.1_ASM415388v1_genomic:AA531	multi-phyla
GCA_004196355.1_ASM419635v1_genomic	2	S. marcescens	GCA_004196355.1_ASM419635v1_genomic:AA002	phylum
GCA_004196365.1_ASM419636v1_genomic	2	S. marcescens	GCA_004196365.1_ASM419636v1_genomic:AA002	phylum
GCA_900108825.1_SM1890_genomic	2	S. marcescens	GCA_900108825.1_SM1890_genomic:AA739	order
GCA_900108825.1_SM1890_genomic	2	S. marcescens	GCA_900108825.1_SM1890_genomic:AA860	phylum
GCA_900108825.1_SM1890_genomic	2	S. marcescens	GCA_900108825.1_SM1890_genomic:AE435	order
GCA_900108825.1_SM1890_genomic	2	S. marcescens	GCA_900108825.1_SM1890_genomic:AD464	order
GCA_900108825.1_SM1890_genomic	2	S. marcescens	GCA_900108825.1_SM1890_genomic:AA519	multi-phyla
GCA_900457055.1_32117_E02_genomic	2	S. marcescens	GCA_900457055.1_32117_E02_genomic:AD723	order
GCA_900457085.1_56089_E02_genomic	4	S. liquefaciens	GCA_900457085.1_56089_E02_genomic:AA517	multi-phyla
SJC1001	2	S. marcescens	SJC1001:AA552	class
SJC1010	2	S. marcescens	SJC1010:AA399	order
SJC1010	2	S. marcescens	SJC1010:AA333	order
SJC1010	2	S. marcescens	SJC1010:AB179	order
SJC1010	2	S. marcescens	SJC1010:AB178	genus
SJC1033	2	S. marcescens	SJC1033:AA531	multi-phyla
SJC1042	2	S. marcescens	SJC1042:AD726	order
SJC1042	2	S. marcescens	SJC1042:AF788	genus
SJC1042	2	S. marcescens	SJC1042:AD306	order
SJC1043	2	S. marcescens	SJC1043:AG012	genus
SJC1043	2	S. marcescens	SJC1043:AA531	multi-phyla
SJC1044	2	S. marcescens	SJC1044:AG012	genus
SJC1044	2	S. marcescens	SJC1044:AA531	multi-phyla
SJC1045	2	S. marcescens	SJC1045:AG012	genus
SJC1045	2	S. marcescens	SJC1045:AA531	multi-phyla
SJC1046	2	S. marcescens	SJC1046:AD983	genus
SJC1046	2	S. marcescens	SJC1046:AG012	genus
SJC1047	2	S. marcescens	SJC1047:AF789	order
SJC1047	2	S. marcescens	SJC1047:AB960	genus
SJC1048	2	S. marcescens	SJC1048:AG012	genus
SJC1048	2	S. marcescens	SJC1048:AA531	multi-phyla
SJC1050	2	S. marcescens	SJC1050:AG012	genus
SJC1050	2	S. marcescens	SJC1050:AA531	multi-phyla
SJC1051	2	S. marcescens	SJC1051:AG012	genus
SJC1051	2	S. marcescens	SJC1051:AA531	multi-phyla
SJC1052	2	S. marcescens	SJC1052:AG012	genus
SJC1052	2	S. marcescens	SJC1052:AA531	multi-phyla
SJC1054	2	S. marcescens	SJC1054:AG012	genus
SJC1054	2	S. marcescens	SJC1054:AA531	multi-phyla
SJC1057	2	S. marcescens	SJC1057:AA517	multi-phyla
SJC1058	2	S. marcescens	SJC1058:AD983	genus
SJC1058	2	S. marcescens	SJC1058:AG012	genus
SJC1058	2	S. marcescens	SJC1058:AF471	genus
SJC1058	2	S. marcescens	SJC1058:AB040	multi-phyla
SJC1059	2	S. marcescens	SJC1059:AA517	multi-phyla
SJC1061	2	S. marcescens	SJC1061:AD983	genus
SJC1061	2	S. marcescens	SJC1061:AG012	genus
SJC1061	2	S. marcescens	SJC1061:AF471	genus
SJC1061	2	S. marcescens	SJC1061:AA531	multi-phyla
SJC1061	2	S. marcescens	SJC1061:AB040	multi-phyla
SJC1062	2	S. marcescens	SJC1062:AD983	genus
SJC1062	2	S. marcescens	SJC1062:AG012	genus
SJC1062	2	S. marcescens	SJC1062:AF471	genus
SJC1062	2	S. marcescens	SJC1062:AA531	multi-phyla
SJC1062	2	S. marcescens	SJC1062:AB040	multi-phyla
SJC1063	4	S. liquefaciens	SJC1063:novel_8fbe231ebed5603f2de394dc5cff2e8f	genus
SJC1063	4	S. liquefaciens	SJC1063:AB961	family
SJC1063	4	S. liquefaciens	SJC1063:AA531	multi-phyla
SJC1064	4	S. liquefaciens	SJC1064:AD983	genus
SJC1064	4	S. liquefaciens	SJC1064:AA966	order
SJC1064	4	S. liquefaciens	SJC1064:AF908	order
SJC1064	4	S. liquefaciens	SJC1064:novel_38403a8df324d44b02786fbbf7e7754d	multi-phyla
SJC1066	2	S. marcescens	SJC1066:AA531	multi-phyla
SJC1070	2	S. marcescens	SJC1070:AD983	genus
SJC1070	2	S. marcescens	SJC1070:AG012	genus
SJC1070	2	S. marcescens	SJC1070:AF471	genus
SJC1070	2	S. marcescens	SJC1070:AA531	multi-phyla
SJC1070	2	S. marcescens	SJC1070:AB040	multi-phyla

## Sheet: suppl_figure_13
genome	phylogroup	species	predicted_plasmid	size
26968_7#100	4	S. liquefaciens	26968_7#100:AD983	92.689
26968_7#100	4	S. liquefaciens	26968_7#100:AC082	62.306
26968_7#102	1	S. quinovora	26968_7#102:AD962	103.683
26968_7#106	5	S. entomophila	26968_7#106:AD962	153.025
26968_7#107	5	S. entomophila	26968_7#107:AD962	147.228
26968_7#110	1	S. quinovora	26968_7#110:AD962	104.958
26968_7#111	5	S. entomophila	26968_7#111:AD962	152.724
26968_7#113	5	S. entomophila	26968_7#113:AD962	150.483
26968_7#115	5	S. entomophila	26968_7#115:AD962	153.014
26968_7#117	1	S. quinovora	26968_7#117:AD962	148.819
26968_7#120	5	S. entomophila	26968_7#120:AD962	152.439
26968_7#133	9	S. proteamaculans	26968_7#133:AD962	152.79
26968_7#137	1	S. quinovora	26968_7#137:AD962	105.254
26968_7#13	5	S. entomophila	26968_7#13:AD962	153.04
26968_7#146	6	S. ficaria	26968_7#146:AA362	36.29
26968_7#148	1	S. quinovora	26968_7#148:AD962	106.165
26968_7#149	1	S. quinovora	26968_7#149:AD962	142.451
26968_7#149	1	S. quinovora	26968_7#149:AE211	68.687
26968_7#152	1	S. quinovora	26968_7#152:AD962	110.314
26968_7#156	9	S. proteamaculans	26968_7#156:AD962	150.927
26968_7#157	1	S. quinovora	26968_7#157:AD962	105.247
26968_7#159	5	S. entomophila	26968_7#159:AD962	153.212
26968_7#160	1	S. quinovora	26968_7#160:AD962	149.131
26968_7#162	6	S. ficaria	26968_7#162:AA362	36.577
26968_7#164	5	S. entomophila	26968_7#164:AD962	152.044
26968_7#167	5	S. entomophila	26968_7#167:AD962	152.754
26968_7#169	4	S. liquefaciens	26968_7#169:AD983	99.678
26968_7#169	4	S. liquefaciens	26968_7#169:AC411	16.775
26968_7#172	1	S. quinovora	26968_7#172:AD962	97.781
26968_7#174	1	S. quinovora	26968_7#174:AD962	123.216
26968_7#177	5	S. entomophila	26968_7#177:AD962	153.108
26968_7#178	5	S. entomophila	26968_7#178:AD962	146.195
26968_7#193	5	S. entomophila	26968_7#193:AE974	34.759
26968_7#195	2	S. marcescens	26968_7#195:AD723	42.191
26968_7#200	5	S. entomophila	26968_7#200:AD962	149.706
26968_7#200	5	S. entomophila	26968_7#200:AF218	30.215
26968_7#201	5	S. entomophila	26968_7#201:AD962	152.943
26968_7#203	2	S. marcescens	26968_7#203:AA739	279.415
26968_7#208	5	S. entomophila	26968_7#208:AD962	70.225
26968_7#214	1	S. quinovora	26968_7#214:AD962	108.745
26968_7#215	1	S. quinovora	26968_7#215:AD962	105.412
26968_7#216	5	S. entomophila	26968_7#216:AD962	153.256
26968_7#217	5	S. entomophila	26968_7#217:novel_83e15d0c65ff5166c4206e545999e25b	37.328
26968_7#218	2	S. marcescens	26968_7#218:novel_7bf5d83c39ddebe1cd9d9943eb73a2af	10.664
26968_7#21	5	S. entomophila	26968_7#21:AD962	152.312
26968_7#222	6	S. ficaria	26968_7#222:AD723	49.562
26968_7#224	5	S. entomophila	26968_7#224:AD962	153.317
26968_7#229	3	S. fonticola	26968_7#229:AE974	38.024
26968_7#231	5	S. entomophila	26968_7#231:AD962	152.996
26968_7#232	5	S. entomophila	26968_7#232:AD962	152.6
26968_7#239	7	S. grimesii	26968_7#239:AD333	4.523
26968_7#239	7	S. grimesii	26968_7#239:AA123	2.908
26968_7#240	5	S. entomophila	26968_7#240:AD962	151.658
26968_7#243	2	S. marcescens	26968_7#243:AA739	310.971
26968_7#248	5	S. entomophila	26968_7#248:AD962	43.056
26968_7#249	5	S. entomophila	26968_7#249:AD962	152.392
26968_7#253	2	S. marcescens	26968_7#253:AD723	43.343
26968_7#257	2	S. marcescens	26968_7#257:AA046	89.888
26968_7#259	6	S. ficaria	26968_7#259:AA362	33.459
26968_7#259	6	S. ficaria	26968_7#259:AB161	34.524
26968_7#262	5	S. entomophila	26968_7#262:AD962	151.39
26968_7#263	5	S. entomophila	26968_7#263:AD962	150.177
26968_7#264	2	S. marcescens	26968_7#264:novel_f93ec7fa3a661ecf541043b8b264929c	10.644
26968_7#265	6	S. ficaria	26968_7#265:AA362	36.572
26968_7#266	5	S. entomophila	26968_7#266:AE974	34.768
26968_7#28	5	S. entomophila	26968_7#28:AD962	152.24
26968_7#35	4	S. liquefaciens	26968_7#35:AD983	77.775
26968_7#41	5	S. entomophila	26968_7#41:AD962	150.271
26968_7#44	9	S. proteamaculans	26968_7#44:novel_dc0323b573b04e992aeafbd3d9583915	4.725
26968_7#49	1	S. quinovora	26968_7#49:novel_13506093a41105a3167774800842178f	61.764
26968_7#58	4	S. liquefaciens	26968_7#58:AA945	13.879
26968_7#5	5	S. entomophila	26968_7#5:AD962	152.632
26968_7#61	6	S. ficaria	26968_7#61:AD726	105.348
26968_7#63	5	S. entomophila	26968_7#63:AD962	153.266
26968_7#65	4	S. liquefaciens	26968_7#65:AD983	91.333
26968_7#6	3	S. fonticola	26968_7#6:AD963	47.79
26968_7#70	7	S. grimesii	26968_7#70:novel_89ef92a31af9ff95ea746396cc3d7e66	35.576
26968_7#70	7	S. grimesii	26968_7#70:AD333	4.512
26968_7#70	7	S. grimesii	26968_7#70:AA123	3.002
26968_7#71	5	S. entomophila	26968_7#71:AD962	152.99
26968_7#72	7	S. grimesii	26968_7#72:AD983	73.606
26968_7#78	7	S. grimesii	26968_7#78:AE974	52.548
26968_7#7	5	S. entomophila	26968_7#7:AD962	152.271
26968_7#83	5	S. entomophila	26968_7#83:AD962	153.088
26968_7#84	4	S. liquefaciens	26968_7#84:novel_748f2e3ffd4ec1aba06c762806547a50	47.858
26968_7#87	1	S. quinovora	26968_7#87:AD962	102.348
26968_7#88	1	S. quinovora	26968_7#88:AD962	142.453
26968_7#89	5	S. entomophila	26968_7#89:novel_bc7befbac6a8947527b26eb5a0a70663	37.338
26968_7#95	4	S. liquefaciens	26968_7#95:AD962	105.478
26968_7#97	5	S. entomophila	26968_7#97:AE974	34.76
26968_7#98	9	S. proteamaculans	26968_7#98:AD962	107.474
GCA_000292365.1_ASM29236v1_genomic	2	S. marcescens	GCA_000292365.1_ASM29236v1_genomic:novel_a3de44b6ae90a9566d8492d87a353620	14.492
GCA_000300895.1_ASM30089v1_genomic	8	S. plymuthica	GCA_000300895.1_ASM30089v1_genomic:AF787	64.825
GCA_000336425.1_ASM33642v1_genomic	2	S. marcescens	GCA_000336425.1_ASM33642v1_genomic:AC546	3.248
GCA_000342205.1_SerMar_1.0_genomic	2	S. marcescens	GCA_000342205.1_SerMar_1.0_genomic:AB960	65.47
GCA_000633335.1_ASM63333v1_genomic	2	S. marcescens	GCA_000633335.1_ASM63333v1_genomic:novel_8a3dac724897aef9999d289d31ba0701	14.494
GCA_000633555.1_ASM63355v1_genomic	2	S. marcescens	GCA_000633555.1_ASM63355v1_genomic:novel_5810bebbfb698326c0797d96d455ccc6	14.492
GCA_000734885.1_SerGri_SPAdes_genomic	7	S. grimesii	GCA_000734885.1_SerGri_SPAdes_genomic:AD334	3.427
GCA_000747565.1_ASM74756v1_genomic	2	S. marcescens	GCA_000747565.1_ASM74756v1_genomic:AD726	67.208
GCA_000783975.2_ASM78397v2_genomic	2	S. marcescens	GCA_000783975.2_ASM78397v2_genomic:AB960	37.618
GCA_000828775.1_ASM82877v1_genomic	2	S. marcescens	GCA_000828775.1_ASM82877v1_genomic:AF747	41.517
GCA_000828775.1_ASM82877v1_genomic	2	S. marcescens	GCA_000828775.1_ASM82877v1_genomic:AF789	58.929
GCA_001022215.1_ASM102221v1_genomic	2	S. marcescens	GCA_001022215.1_ASM102221v1_genomic:AE107	199.444
GCA_001022215.1_ASM102221v1_genomic	2	S. marcescens	GCA_001022215.1_ASM102221v1_genomic:AA531	3.223
GCA_001022215.1_ASM102221v1_genomic	2	S. marcescens	GCA_001022215.1_ASM102221v1_genomic:AC431	6.393
GCA_001022215.1_ASM102221v1_genomic	2	S. marcescens	GCA_001022215.1_ASM102221v1_genomic:AA002	73.1
GCA_001022215.1_ASM102221v1_genomic	2	S. marcescens	GCA_001022215.1_ASM102221v1_genomic:AA353	69.158
GCA_001060335.1_ASM106033v1_genomic	2	S. marcescens	GCA_001060335.1_ASM106033v1_genomic:AA832	41.743
GCA_001061145.1_ASM106114v1_genomic	2	S. marcescens	GCA_001061145.1_ASM106114v1_genomic:AB960	41.191
GCA_001061195.1_ASM106119v1_genomic	2	S. marcescens	GCA_001061195.1_ASM106119v1_genomic:AB960	41.303
GCA_001061225.1_ASM106122v1_genomic	2	S. marcescens	GCA_001061225.1_ASM106122v1_genomic:AB960	51.315
GCA_001062235.1_ASM106223v1_genomic	2	S. marcescens	GCA_001062235.1_ASM106223v1_genomic:AB960	41.381
GCA_001063125.1_ASM106312v1_genomic	2	S. marcescens	GCA_001063125.1_ASM106312v1_genomic:AA768	7.87
GCA_001063125.1_ASM106312v1_genomic	2	S. marcescens	GCA_001063125.1_ASM106312v1_genomic:AA088	7.336
GCA_001063125.1_ASM106312v1_genomic	2	S. marcescens	GCA_001063125.1_ASM106312v1_genomic:AE018	5.139
GCA_001063125.1_ASM106312v1_genomic	2	S. marcescens	GCA_001063125.1_ASM106312v1_genomic:AC627	2.013
GCA_001063175.1_ASM106317v1_genomic	2	S. marcescens	GCA_001063175.1_ASM106317v1_genomic:AB960	52.491
GCA_001063325.1_ASM106332v1_genomic	2	S. marcescens	GCA_001063325.1_ASM106332v1_genomic:AA531	3.249
GCA_001064725.1_ASM106472v1_genomic	2	S. marcescens	GCA_001064725.1_ASM106472v1_genomic:AB960	43.733
GCA_001064725.1_ASM106472v1_genomic	2	S. marcescens	GCA_001064725.1_ASM106472v1_genomic:AA531	3.233
GCA_001064835.1_ASM106483v1_genomic	2	S. marcescens	GCA_001064835.1_ASM106483v1_genomic:AA531	3.313
GCA_001064855.1_ASM106485v1_genomic	2	S. marcescens	GCA_001064855.1_ASM106485v1_genomic:AB960	35.473
GCA_001064975.1_ASM106497v1_genomic	2	S. marcescens	GCA_001064975.1_ASM106497v1_genomic:AA531	3.339
GCA_001065405.1_ASM106540v1_genomic	2	S. marcescens	GCA_001065405.1_ASM106540v1_genomic:AB536	32.715
GCA_001065405.1_ASM106540v1_genomic	2	S. marcescens	GCA_001065405.1_ASM106540v1_genomic:AA002	76.93
GCA_001065935.1_ASM106593v1_genomic	2	S. marcescens	GCA_001065935.1_ASM106593v1_genomic:AA452	86.736
GCA_001065935.1_ASM106593v1_genomic	2	S. marcescens	GCA_001065935.1_ASM106593v1_genomic:AA033	24.143
GCA_001065935.1_ASM106593v1_genomic	2	S. marcescens	GCA_001065935.1_ASM106593v1_genomic:novel_7bf095ec77d947f562b0da02ec218e93	14.669
GCA_001065935.1_ASM106593v1_genomic	2	S. marcescens	GCA_001065935.1_ASM106593v1_genomic:AG462	4.336
GCA_001066945.1_ASM106694v1_genomic	2	S. marcescens	GCA_001066945.1_ASM106694v1_genomic:AB169	49.439
GCA_001067015.1_ASM106701v1_genomic	2	S. marcescens	GCA_001067015.1_ASM106701v1_genomic:AB960	36.44
GCA_001067375.1_ASM106737v1_genomic	2	S. marcescens	GCA_001067375.1_ASM106737v1_genomic:AA816	52.844
GCA_001067375.1_ASM106737v1_genomic	2	S. marcescens	GCA_001067375.1_ASM106737v1_genomic:AB181	25.776
GCA_001068085.1_ASM106808v1_genomic	2	S. marcescens	GCA_001068085.1_ASM106808v1_genomic:AB960	46.247
GCA_001294565.1_ASM129456v1_genomic	2	S. marcescens	GCA_001294565.1_ASM129456v1_genomic:AB978	26.346
GCA_001317205.2_56_S29v.02_genomic	2	S. marcescens	GCA_001317205.2_56_S29v.02_genomic:AA035	176.68
GCA_001317205.2_56_S29v.02_genomic	2	S. marcescens	GCA_001317205.2_56_S29v.02_genomic:AA046	107.687
GCA_001317205.2_56_S29v.02_genomic	2	S. marcescens	GCA_001317205.2_56_S29v.02_genomic:AA531	3.35
GCA_001317205.2_56_S29v.02_genomic	2	S. marcescens	GCA_001317205.2_56_S29v.02_genomic:AA810	14.702
GCA_001317205.2_56_S29v.02_genomic	2	S. marcescens	GCA_001317205.2_56_S29v.02_genomic:AF579	20.674
GCA_001317425.2_59_S30v.02_genomic	2	S. marcescens	GCA_001317425.2_59_S30v.02_genomic:AA046	125.699
GCA_001317425.2_59_S30v.02_genomic	2	S. marcescens	GCA_001317425.2_59_S30v.02_genomic:AA531	3.35
GCA_001317425.2_59_S30v.02_genomic	2	S. marcescens	GCA_001317425.2_59_S30v.02_genomic:AA028	74.926
GCA_001317425.2_59_S30v.02_genomic	2	S. marcescens	GCA_001317425.2_59_S30v.02_genomic:AA449	69.051
GCA_001317425.2_59_S30v.02_genomic	2	S. marcescens	GCA_001317425.2_59_S30v.02_genomic:AA552	58.756
GCA_001317425.2_59_S30v.02_genomic	2	S. marcescens	GCA_001317425.2_59_S30v.02_genomic:AF579	19.934
GCA_001317425.2_59_S30v.02_genomic	2	S. marcescens	GCA_001317425.2_59_S30v.02_genomic:AA810	14.702
GCA_001514455.1_ASM151445v1_genomic	3	S. fonticola	GCA_001514455.1_ASM151445v1_genomic:AD963	131.551
GCA_001514455.1_ASM151445v1_genomic	3	S. fonticola	GCA_001514455.1_ASM151445v1_genomic:AD964	93.737
GCA_001536485.1_12082_2_24_genomic	2	S. marcescens	GCA_001536485.1_12082_2_24_genomic:AA002	25.516
GCA_001536505.1_12082_2_64_genomic	2	S. marcescens	GCA_001536505.1_12082_2_64_genomic:AB040	2.61
GCA_001536985.1_12082_2_79_genomic	2	S. marcescens	GCA_001536985.1_12082_2_79_genomic:AB041	2.416
GCA_001537165.1_12082_5_44_genomic	2	S. marcescens	GCA_001537165.1_12082_5_44_genomic:AA002	27.274
GCA_001537225.1_12082_2_72_genomic	2	S. marcescens	GCA_001537225.1_12082_2_72_genomic:AA002	27.628
GCA_001537325.1_12082_2_53_genomic	2	S. marcescens	GCA_001537325.1_12082_2_53_genomic:AB041	2.45
GCA_001537725.1_12082_3_7_genomic	2	S. marcescens	GCA_001537725.1_12082_3_7_genomic:AA002	66.116
GCA_001537725.1_12082_3_7_genomic	2	S. marcescens	GCA_001537725.1_12082_3_7_genomic:AB960	53.014
GCA_001537725.1_12082_3_7_genomic	2	S. marcescens	GCA_001537725.1_12082_3_7_genomic:AA514	4.815
GCA_001537785.1_12045_8_1_genomic	2	S. marcescens	GCA_001537785.1_12045_8_1_genomic:AB040	2.549
GCA_001537785.1_12045_8_1_genomic	2	S. marcescens	GCA_001537785.1_12045_8_1_genomic:AB041	2.416
GCA_001538195.1_12045_8_14_genomic	2	S. marcescens	GCA_001538195.1_12045_8_14_genomic:AA002	64.958
GCA_001538325.1_12082_5_42_genomic	2	S. marcescens	GCA_001538325.1_12082_5_42_genomic:AF788	77.161
GCA_001538445.1_12082_2_56_genomic	2	S. marcescens	GCA_001538445.1_12082_2_56_genomic:AB041	2.42
GCA_001538545.1_12045_8_11_genomic	2	S. marcescens	GCA_001538545.1_12045_8_11_genomic:AC302	11.289
GCA_001538565.1_12082_3_96_genomic	2	S. marcescens	GCA_001538565.1_12082_3_96_genomic:AB537	41.681
GCA_001538585.1_12082_3_75_genomic	2	S. marcescens	GCA_001538585.1_12082_3_75_genomic:AF788	70.911
GCA_001538585.1_12082_3_75_genomic	2	S. marcescens	GCA_001538585.1_12082_3_75_genomic:AB041	2.413
GCA_001538605.1_12082_2_30_genomic	2	S. marcescens	GCA_001538605.1_12082_2_30_genomic:AA036	43.04
GCA_001538745.1_12082_3_35_genomic	2	S. marcescens	GCA_001538745.1_12082_3_35_genomic:AA113	3.613
GCA_001538745.1_12082_3_35_genomic	2	S. marcescens	GCA_001538745.1_12082_3_35_genomic:AA531	3.369
GCA_001538765.1_12082_2_35_genomic	2	S. marcescens	GCA_001538765.1_12082_2_35_genomic:AA002	79.156
GCA_001538785.1_12045_8_18_genomic	2	S. marcescens	GCA_001538785.1_12045_8_18_genomic:AA627	74.622
GCA_001538785.1_12045_8_18_genomic	2	S. marcescens	GCA_001538785.1_12045_8_18_genomic:AB960	57.629
GCA_001538785.1_12045_8_18_genomic	2	S. marcescens	GCA_001538785.1_12045_8_18_genomic:AA035	220.076
GCA_001538785.1_12045_8_18_genomic	2	S. marcescens	GCA_001538785.1_12045_8_18_genomic:AA119	6.146
GCA_001539045.1_12082_3_36_genomic	2	S. marcescens	GCA_001539045.1_12082_3_36_genomic:AC580	59.515
GCA_001539045.1_12082_3_36_genomic	2	S. marcescens	GCA_001539045.1_12082_3_36_genomic:AA622	121.967
GCA_001539045.1_12082_3_36_genomic	2	S. marcescens	GCA_001539045.1_12082_3_36_genomic:AA035	77.103
GCA_001539045.1_12082_3_36_genomic	2	S. marcescens	GCA_001539045.1_12082_3_36_genomic:AA033	135.212
GCA_001539045.1_12082_3_36_genomic	2	S. marcescens	GCA_001539045.1_12082_3_36_genomic:AA113	3.648
GCA_001539045.1_12082_3_36_genomic	2	S. marcescens	GCA_001539045.1_12082_3_36_genomic:AA531	3.32
GCA_001539085.1_12082_3_12_genomic	2	S. marcescens	GCA_001539085.1_12082_3_12_genomic:AE809	41.623
GCA_001539145.1_12082_3_16_genomic	2	S. marcescens	GCA_001539145.1_12082_3_16_genomic:AA002	28.044
GCA_001539385.1_12082_3_19_genomic	2	S. marcescens	GCA_001539385.1_12082_3_19_genomic:AA002	61.959
GCA_001539465.1_12082_5_50_genomic	2	S. marcescens	GCA_001539465.1_12082_5_50_genomic:AF788	73.429
GCA_001539545.1_12082_3_50_genomic	2	S. marcescens	GCA_001539545.1_12082_3_50_genomic:AA002	28.642
GCA_001539545.1_12082_3_50_genomic	2	S. marcescens	GCA_001539545.1_12082_3_50_genomic:novel_0f32b1ba611d1d25aea13b12961e52f4	14.16
GCA_001539625.1_12082_3_44_genomic	2	S. marcescens	GCA_001539625.1_12082_3_44_genomic:AA002	59.95
GCA_001539865.1_12082_3_11_genomic	2	S. marcescens	GCA_001539865.1_12082_3_11_genomic:AA002	80.727
GCA_001540105.1_12082_3_10_genomic	2	S. marcescens	GCA_001540105.1_12082_3_10_genomic:AA002	80.732
GCA_001540165.1_12082_3_91_genomic	2	S. marcescens	GCA_001540165.1_12082_3_91_genomic:AA002	58.534
GCA_001540345.1_12082_3_67_genomic	2	S. marcescens	GCA_001540345.1_12082_3_67_genomic:AA521	3.636
GCA_001540345.1_12082_3_67_genomic	2	S. marcescens	GCA_001540345.1_12082_3_67_genomic:AA106	3.43
GCA_001540345.1_12082_3_67_genomic	2	S. marcescens	GCA_001540345.1_12082_3_67_genomic:AD169	2.629
GCA_001540365.1_12082_2_68_genomic	2	S. marcescens	GCA_001540365.1_12082_2_68_genomic:AA002	80.354
GCA_001540525.1_12082_2_76_genomic	2	S. marcescens	GCA_001540525.1_12082_2_76_genomic:AF218	40.498
GCA_001540625.1_12082_2_89_genomic	2	S. marcescens	GCA_001540625.1_12082_2_89_genomic:AB040	2.594
GCA_001540625.1_12082_2_89_genomic	2	S. marcescens	GCA_001540625.1_12082_2_89_genomic:AB041	2.416
GCA_001540705.1_12082_3_70_genomic	2	S. marcescens	GCA_001540705.1_12082_3_70_genomic:AD722	75.131
GCA_001540705.1_12082_3_70_genomic	2	S. marcescens	GCA_001540705.1_12082_3_70_genomic:AD984	38.091
GCA_001564475.1_12082_3_81_genomic	2	S. marcescens	GCA_001564475.1_12082_3_81_genomic:AC741	37.839
GCA_001566695.1_ASM156669v1_genomic	2	S. marcescens	GCA_001566695.1_ASM156669v1_genomic:AA860	137.961
GCA_001566695.1_ASM156669v1_genomic	2	S. marcescens	GCA_001566695.1_ASM156669v1_genomic:AF747	13.469
GCA_001566695.1_ASM156669v1_genomic	2	S. marcescens	GCA_001566695.1_ASM156669v1_genomic:AB960	26.717
GCA_001692375.1_ASM169237v1_genomic	3	S. fonticola	GCA_001692375.1_ASM169237v1_genomic:AD963	135.613
GCA_001853455.1_ASM185345v1_genomic	2	S. marcescens	GCA_001853455.1_ASM185345v1_genomic:novel_e1bd0b0b04868c592ac701f16200e05d	73.134
GCA_001853495.1_ASM185349v1_genomic	2	S. marcescens	GCA_001853495.1_ASM185349v1_genomic:novel_d62691c634fce7c1d1732269d20a75e6	73.134
GCA_002029225.1_ASM202922v1_genomic	2	S. marcescens	GCA_002029225.1_ASM202922v1_genomic:novel_1dc351a2daf5349f65f5d306362db11b	60.089
GCA_002118055.1_ASM211805v1_genomic	2	S. marcescens	GCA_002118055.1_ASM211805v1_genomic:AA035	87.668
GCA_002118055.1_ASM211805v1_genomic	2	S. marcescens	GCA_002118055.1_ASM211805v1_genomic:AA033	32.496
GCA_002118055.1_ASM211805v1_genomic	2	S. marcescens	GCA_002118055.1_ASM211805v1_genomic:AA028	47.147
GCA_002118055.1_ASM211805v1_genomic	2	S. marcescens	GCA_002118055.1_ASM211805v1_genomic:AA046	126.119
GCA_002118055.1_ASM211805v1_genomic	2	S. marcescens	GCA_002118055.1_ASM211805v1_genomic:AB960	49.265
GCA_002118055.1_ASM211805v1_genomic	2	S. marcescens	GCA_002118055.1_ASM211805v1_genomic:AA121	4.454
GCA_002220615.1_ASM222061v1_genomic	2	S. marcescens	GCA_002220615.1_ASM222061v1_genomic:AF788	73.532
GCA_002220635.1_ASM222063v1_genomic	2	S. marcescens	GCA_002220635.1_ASM222063v1_genomic:AF788	100.699
GCA_002220715.1_ASM222071v1_genomic	2	S. marcescens	GCA_002220715.1_ASM222071v1_genomic:AF788	111.81
GCA_002220715.1_ASM222071v1_genomic	2	S. marcescens	GCA_002220715.1_ASM222071v1_genomic:AD984	47.264
GCA_002220715.1_ASM222071v1_genomic	2	S. marcescens	GCA_002220715.1_ASM222071v1_genomic:AD306	21.738
GCA_002607755.1_ASM260775v1_genomic	9	S. proteamaculans	GCA_002607755.1_ASM260775v1_genomic:AF908	27.07
GCA_002738105.1_ASM273810v1_genomic	2	S. marcescens	GCA_002738105.1_ASM273810v1_genomic:AA531	3.221
GCA_002738145.1_ASM273814v1_genomic	2	S. marcescens	GCA_002738145.1_ASM273814v1_genomic:AA002	80.889
GCA_002738145.1_ASM273814v1_genomic	2	S. marcescens	GCA_002738145.1_ASM273814v1_genomic:AA046	119.047
GCA_002738155.1_ASM273815v1_genomic	2	S. marcescens	GCA_002738155.1_ASM273815v1_genomic:AA002	60.675
GCA_002738155.1_ASM273815v1_genomic	2	S. marcescens	GCA_002738155.1_ASM273815v1_genomic:AA046	87.593
GCA_002738185.1_ASM273818v1_genomic	2	S. marcescens	GCA_002738185.1_ASM273818v1_genomic:AA739	289.197
GCA_002738185.1_ASM273818v1_genomic	2	S. marcescens	GCA_002738185.1_ASM273818v1_genomic:AA046	105.614
GCA_002751935.1_ASM275193v1_genomic	2	S. marcescens	GCA_002751935.1_ASM275193v1_genomic:AD724	59.884
GCA_002751935.1_ASM275193v1_genomic	2	S. marcescens	GCA_002751935.1_ASM275193v1_genomic:AB243	2.367
GCA_002751935.1_ASM275193v1_genomic	2	S. marcescens	GCA_002751935.1_ASM275193v1_genomic:novel_f48b843319a093489ed36b0f0b8c42a1	2.33
GCA_002751935.1_ASM275193v1_genomic	2	S. marcescens	GCA_002751935.1_ASM275193v1_genomic:AB239	1.945
GCA_002751935.1_ASM275193v1_genomic	2	S. marcescens	GCA_002751935.1_ASM275193v1_genomic:AB685	1.679
GCA_002751955.1_ASM275195v1_genomic	2	S. marcescens	GCA_002751955.1_ASM275195v1_genomic:AD724	59.774
GCA_002751955.1_ASM275195v1_genomic	2	S. marcescens	GCA_002751955.1_ASM275195v1_genomic:AB685	1.525
GCA_002752085.1_ASM275208v1_genomic	2	S. marcescens	GCA_002752085.1_ASM275208v1_genomic:AB960	68.36
GCA_002752085.1_ASM275208v1_genomic	2	S. marcescens	GCA_002752085.1_ASM275208v1_genomic:AD724	57.77
GCA_002752095.1_ASM275209v1_genomic	2	S. marcescens	GCA_002752095.1_ASM275209v1_genomic:AD724	59.783
GCA_002752135.1_ASM275213v1_genomic	2	S. marcescens	GCA_002752135.1_ASM275213v1_genomic:AD724	59.884
GCA_002752155.1_ASM275215v1_genomic	2	S. marcescens	GCA_002752155.1_ASM275215v1_genomic:AD724	64.862
GCA_002752195.1_ASM275219v1_genomic	2	S. marcescens	GCA_002752195.1_ASM275219v1_genomic:AB960	88.665
GCA_002752195.1_ASM275219v1_genomic	2	S. marcescens	GCA_002752195.1_ASM275219v1_genomic:AD724	59.165
GCA_002752235.1_ASM275223v1_genomic	2	S. marcescens	GCA_002752235.1_ASM275223v1_genomic:AB960	68.34
GCA_002752235.1_ASM275223v1_genomic	2	S. marcescens	GCA_002752235.1_ASM275223v1_genomic:AD724	59.766
GCA_002752255.1_ASM275225v1_genomic	2	S. marcescens	GCA_002752255.1_ASM275225v1_genomic:AD724	64.862
GCA_002752265.1_ASM275226v1_genomic	2	S. marcescens	GCA_002752265.1_ASM275226v1_genomic:AB960	97.843
GCA_002752265.1_ASM275226v1_genomic	2	S. marcescens	GCA_002752265.1_ASM275226v1_genomic:AD724	63.348
GCA_002752435.1_ASM275243v1_genomic	2	S. marcescens	GCA_002752435.1_ASM275243v1_genomic:AD724	59.884
GCA_002752435.1_ASM275243v1_genomic	2	S. marcescens	GCA_002752435.1_ASM275243v1_genomic:AB685	2.644
GCA_002752435.1_ASM275243v1_genomic	2	S. marcescens	GCA_002752435.1_ASM275243v1_genomic:AA163	2.323
GCA_002752435.1_ASM275243v1_genomic	2	S. marcescens	GCA_002752435.1_ASM275243v1_genomic:AB238	2.102
GCA_002752455.1_ASM275245v1_genomic	2	S. marcescens	GCA_002752455.1_ASM275245v1_genomic:AA521	4.98
GCA_002752475.1_ASM275247v1_genomic	2	S. marcescens	GCA_002752475.1_ASM275247v1_genomic:AA521	5.145
GCA_002752495.1_ASM275249v1_genomic	2	S. marcescens	GCA_002752495.1_ASM275249v1_genomic:AD724	59.773
GCA_002752495.1_ASM275249v1_genomic	2	S. marcescens	GCA_002752495.1_ASM275249v1_genomic:AB690	3.435
GCA_002752535.1_ASM275253v1_genomic	2	S. marcescens	GCA_002752535.1_ASM275253v1_genomic:AD724	59.884
GCA_002810285.1_ASM281028v1_genomic	2	S. marcescens	GCA_002810285.1_ASM281028v1_genomic:AA002	80.89
GCA_002810285.1_ASM281028v1_genomic	2	S. marcescens	GCA_002810285.1_ASM281028v1_genomic:AA046	119.046
GCA_002886905.1_ASM288690v1_genomic	2	S. marcescens	GCA_002886905.1_ASM288690v1_genomic:AA002	84.175
GCA_002886905.1_ASM288690v1_genomic	2	S. marcescens	GCA_002886905.1_ASM288690v1_genomic:AE107	112.649
GCA_002886905.1_ASM288690v1_genomic	2	S. marcescens	GCA_002886905.1_ASM288690v1_genomic:AA739	279.584
GCA_002886905.1_ASM288690v1_genomic	2	S. marcescens	GCA_002886905.1_ASM288690v1_genomic:AA579	3.22
GCA_002886905.1_ASM288690v1_genomic	2	S. marcescens	GCA_002886905.1_ASM288690v1_genomic:novel_ca34e26c46e1c71a58a681b42846c45f	2.984
GCA_002886905.1_ASM288690v1_genomic	2	S. marcescens	GCA_002886905.1_ASM288690v1_genomic:AA552	41.057
GCA_002886905.1_ASM288690v1_genomic	2	S. marcescens	GCA_002886905.1_ASM288690v1_genomic:AD465	2.497
GCA_002886905.1_ASM288690v1_genomic	2	S. marcescens	GCA_002886905.1_ASM288690v1_genomic:AA523	2.435
GCA_002886905.1_ASM288690v1_genomic	2	S. marcescens	GCA_002886905.1_ASM288690v1_genomic:AB039	2.359
GCA_002886905.1_ASM288690v1_genomic	2	S. marcescens	GCA_002886905.1_ASM288690v1_genomic:AB040	5.194
GCA_002886905.1_ASM288690v1_genomic	2	S. marcescens	GCA_002886905.1_ASM288690v1_genomic:AC748	2.156
GCA_002886905.1_ASM288690v1_genomic	2	S. marcescens	GCA_002886905.1_ASM288690v1_genomic:AA531	1.591
GCA_002886905.1_ASM288690v1_genomic	2	S. marcescens	GCA_002886905.1_ASM288690v1_genomic:AB685	1.003
GCA_002886905.1_ASM288690v1_genomic	2	S. marcescens	GCA_002886905.1_ASM288690v1_genomic:AB960	99.352
GCA_002886905.1_ASM288690v1_genomic	2	S. marcescens	GCA_002886905.1_ASM288690v1_genomic:AA971	5.733
GCA_002886905.1_ASM288690v1_genomic	2	S. marcescens	GCA_002886905.1_ASM288690v1_genomic:AA977	5.211
GCA_002886905.1_ASM288690v1_genomic	2	S. marcescens	GCA_002886905.1_ASM288690v1_genomic:AA519	4.662
GCA_002887105.1_ASM288710v1_genomic	2	S. marcescens	GCA_002887105.1_ASM288710v1_genomic:AA002	100.039
GCA_002887105.1_ASM288710v1_genomic	2	S. marcescens	GCA_002887105.1_ASM288710v1_genomic:AA739	197.989
GCA_002887105.1_ASM288710v1_genomic	2	S. marcescens	GCA_002887105.1_ASM288710v1_genomic:AE107	27.915
GCA_002887105.1_ASM288710v1_genomic	2	S. marcescens	GCA_002887105.1_ASM288710v1_genomic:AA738	112.555
GCA_002887105.1_ASM288710v1_genomic	2	S. marcescens	GCA_002887105.1_ASM288710v1_genomic:AD465	2.497
GCA_002887105.1_ASM288710v1_genomic	2	S. marcescens	GCA_002887105.1_ASM288710v1_genomic:AB039	4.206
GCA_002887105.1_ASM288710v1_genomic	2	S. marcescens	GCA_002887105.1_ASM288710v1_genomic:AA523	2.323
GCA_002887105.1_ASM288710v1_genomic	2	S. marcescens	GCA_002887105.1_ASM288710v1_genomic:AC748	2.156
GCA_002887105.1_ASM288710v1_genomic	2	S. marcescens	GCA_002887105.1_ASM288710v1_genomic:AB054	3.141
GCA_002887105.1_ASM288710v1_genomic	2	S. marcescens	GCA_002887105.1_ASM288710v1_genomic:AB960	98.433
GCA_002887105.1_ASM288710v1_genomic	2	S. marcescens	GCA_002887105.1_ASM288710v1_genomic:AE809	42.848
GCA_002887105.1_ASM288710v1_genomic	2	S. marcescens	GCA_002887105.1_ASM288710v1_genomic:novel_e33ce3d8e431dcd2f5de10a7ae3b5f01	41.461
GCA_002887105.1_ASM288710v1_genomic	2	S. marcescens	GCA_002887105.1_ASM288710v1_genomic:AB595	13.551
GCA_002887105.1_ASM288710v1_genomic	2	S. marcescens	GCA_002887105.1_ASM288710v1_genomic:novel_355d31cfc7646d9179c1291d8cf2a0d4	11.092
GCA_002887105.1_ASM288710v1_genomic	2	S. marcescens	GCA_002887105.1_ASM288710v1_genomic:AA977	5.222
GCA_002887105.1_ASM288710v1_genomic	2	S. marcescens	GCA_002887105.1_ASM288710v1_genomic:AB040	5.204
GCA_002887105.1_ASM288710v1_genomic	2	S. marcescens	GCA_002887105.1_ASM288710v1_genomic:AA579	5.055
GCA_002887105.1_ASM288710v1_genomic	2	S. marcescens	GCA_002887105.1_ASM288710v1_genomic:AD997	4.101
GCA_002918955.1_ASM291895v1_genomic	2	S. marcescens	GCA_002918955.1_ASM291895v1_genomic:AA002	81.538
GCA_002918955.1_ASM291895v1_genomic	2	S. marcescens	GCA_002918955.1_ASM291895v1_genomic:AA622	57.378
GCA_002918955.1_ASM291895v1_genomic	2	S. marcescens	GCA_002918955.1_ASM291895v1_genomic:AD306	33.869
GCA_002918955.1_ASM291895v1_genomic	2	S. marcescens	GCA_002918955.1_ASM291895v1_genomic:AA882	29.333
GCA_002918955.1_ASM291895v1_genomic	2	S. marcescens	GCA_002918955.1_ASM291895v1_genomic:novel_da55fc1a0fa28014dabcbb22ed873cbd	5.32
GCA_002918955.1_ASM291895v1_genomic	2	S. marcescens	GCA_002918955.1_ASM291895v1_genomic:AA531	3.35
GCA_002918955.1_ASM291895v1_genomic	2	S. marcescens	GCA_002918955.1_ASM291895v1_genomic:AB071	2.125
GCA_002920095.1_ASM292009v1_genomic	2	S. marcescens	GCA_002920095.1_ASM292009v1_genomic:AA622	57.376
GCA_002920095.1_ASM292009v1_genomic	2	S. marcescens	GCA_002920095.1_ASM292009v1_genomic:AA002	82.624
GCA_002920095.1_ASM292009v1_genomic	2	S. marcescens	GCA_002920095.1_ASM292009v1_genomic:AD306	33.869
GCA_002920095.1_ASM292009v1_genomic	2	S. marcescens	GCA_002920095.1_ASM292009v1_genomic:AA882	24.616
GCA_002920095.1_ASM292009v1_genomic	2	S. marcescens	GCA_002920095.1_ASM292009v1_genomic:novel_e4c2e4fb0aad06bcd3d18b5c32cc8425	5.32
GCA_002920095.1_ASM292009v1_genomic	2	S. marcescens	GCA_002920095.1_ASM292009v1_genomic:AA531	3.35
GCA_002920095.1_ASM292009v1_genomic	2	S. marcescens	GCA_002920095.1_ASM292009v1_genomic:AB071	2.125
GCA_002920115.1_ASM292011v1_genomic	2	S. marcescens	GCA_002920115.1_ASM292011v1_genomic:AA002	81.273
GCA_002920115.1_ASM292011v1_genomic	2	S. marcescens	GCA_002920115.1_ASM292011v1_genomic:AA622	57.375
GCA_002920115.1_ASM292011v1_genomic	2	S. marcescens	GCA_002920115.1_ASM292011v1_genomic:AA882	29.291
GCA_002920115.1_ASM292011v1_genomic	2	S. marcescens	GCA_002920115.1_ASM292011v1_genomic:novel_475d9a54f4ff7fbd64b93bd467c1bb5e	5.32
GCA_002920115.1_ASM292011v1_genomic	2	S. marcescens	GCA_002920115.1_ASM292011v1_genomic:AA531	3.35
GCA_002920115.1_ASM292011v1_genomic	2	S. marcescens	GCA_002920115.1_ASM292011v1_genomic:AG340	2.476
GCA_002920115.1_ASM292011v1_genomic	2	S. marcescens	GCA_002920115.1_ASM292011v1_genomic:AB071	2.125
GCA_002920145.1_ASM292014v1_genomic	2	S. marcescens	GCA_002920145.1_ASM292014v1_genomic:AA002	74.886
GCA_002920145.1_ASM292014v1_genomic	2	S. marcescens	GCA_002920145.1_ASM292014v1_genomic:AA622	57.375
GCA_002920145.1_ASM292014v1_genomic	2	S. marcescens	GCA_002920145.1_ASM292014v1_genomic:AA882	29.333
GCA_002920145.1_ASM292014v1_genomic	2	S. marcescens	GCA_002920145.1_ASM292014v1_genomic:novel_9b3c6e6b04d75ea6dbc8be562911c661	5.32
GCA_002920145.1_ASM292014v1_genomic	2	S. marcescens	GCA_002920145.1_ASM292014v1_genomic:AA531	3.35
GCA_002920145.1_ASM292014v1_genomic	2	S. marcescens	GCA_002920145.1_ASM292014v1_genomic:AG340	2.476
GCA_002920145.1_ASM292014v1_genomic	2	S. marcescens	GCA_002920145.1_ASM292014v1_genomic:AB071	2.125
GCA_002920455.1_ASM292045v1_genomic	2	S. marcescens	GCA_002920455.1_ASM292045v1_genomic:AA832	42.865
GCA_002935055.1_ASM293505v1_genomic	2	S. marcescens	GCA_002935055.1_ASM293505v1_genomic:AA002	82.86
GCA_002935055.1_ASM293505v1_genomic	2	S. marcescens	GCA_002935055.1_ASM293505v1_genomic:AD306	36.87
GCA_003146705.1_ASM314670v1_genomic	2	S. marcescens	GCA_003146705.1_ASM314670v1_genomic:AE107	204.825
GCA_003146705.1_ASM314670v1_genomic	2	S. marcescens	GCA_003146705.1_ASM314670v1_genomic:AA531	3.223
GCA_003146705.1_ASM314670v1_genomic	2	S. marcescens	GCA_003146705.1_ASM314670v1_genomic:AC431	6.393
GCA_003146705.1_ASM314670v1_genomic	2	S. marcescens	GCA_003146705.1_ASM314670v1_genomic:AA002	73.1
GCA_003146705.1_ASM314670v1_genomic	2	S. marcescens	GCA_003146705.1_ASM314670v1_genomic:AA353	69.158
GCA_003182655.1_ASM318265v1_genomic	2	S. marcescens	GCA_003182655.1_ASM318265v1_genomic:AD722	76.484
GCA_003206015.1_ASM320601v1_genomic	8	S. plymuthica	GCA_003206015.1_ASM320601v1_genomic:AF787	75.554
GCA_003241435.1_ASM324143v1_genomic	2	S. marcescens	GCA_003241435.1_ASM324143v1_genomic:AB960	32.618
GCA_003812745.1_ASM381274v1_genomic	2	S. marcescens	GCA_003812745.1_ASM381274v1_genomic:AA552	43.953
GCA_003967055.1_ASM396705v1_genomic	2	S. marcescens	GCA_003967055.1_ASM396705v1_genomic:AD724	104.121
GCA_004153725.1_ASM415372v1_genomic	9	S. proteamaculans	GCA_004153725.1_ASM415372v1_genomic:AC776	9.796
GCA_004153725.1_ASM415372v1_genomic	9	S. proteamaculans	GCA_004153725.1_ASM415372v1_genomic:AD306	30.192
GCA_004153725.1_ASM415372v1_genomic	9	S. proteamaculans	GCA_004153725.1_ASM415372v1_genomic:novel_89982a542350344a03fb2ac8ba9e8c8a	4.875
GCA_004153725.1_ASM415372v1_genomic	9	S. proteamaculans	GCA_004153725.1_ASM415372v1_genomic:novel_17dc5ffade091891c46a2b1209fc8ee9	82.443
GCA_004153735.1_ASM415373v1_genomic	9	S. proteamaculans	GCA_004153735.1_ASM415373v1_genomic:AD306	27.836
GCA_004153815.1_ASM415381v1_genomic	4	S. liquefaciens	GCA_004153815.1_ASM415381v1_genomic:AC542	28.976
GCA_004153865.1_ASM415386v1_genomic	4	S. liquefaciens	GCA_004153865.1_ASM415386v1_genomic:novel_430b8b1a1f0bfc7cc12d4cf36fb3fbf0	84.459
GCA_004153875.1_ASM415387v1_genomic	4	S. liquefaciens	GCA_004153875.1_ASM415387v1_genomic:novel_5211820ca0a30831422f3e66c106e43a	84.459
GCA_004153885.1_ASM415388v1_genomic	4	S. liquefaciens	GCA_004153885.1_ASM415388v1_genomic:AA531	3.223
GCA_004196355.1_ASM419635v1_genomic	2	S. marcescens	GCA_004196355.1_ASM419635v1_genomic:AA002	56.398
GCA_004196365.1_ASM419636v1_genomic	2	S. marcescens	GCA_004196365.1_ASM419636v1_genomic:AA002	60.043
GCA_900108825.1_SM1890_genomic	2	S. marcescens	GCA_900108825.1_SM1890_genomic:AA739	272.059
GCA_900108825.1_SM1890_genomic	2	S. marcescens	GCA_900108825.1_SM1890_genomic:AA860	148.295
GCA_900108825.1_SM1890_genomic	2	S. marcescens	GCA_900108825.1_SM1890_genomic:AE435	85.717
GCA_900108825.1_SM1890_genomic	2	S. marcescens	GCA_900108825.1_SM1890_genomic:AD464	2.697
GCA_900108825.1_SM1890_genomic	2	S. marcescens	GCA_900108825.1_SM1890_genomic:AA519	8.17
GCA_900457055.1_32117_E02_genomic	2	S. marcescens	GCA_900457055.1_32117_E02_genomic:AD723	43.214
GCA_900457085.1_56089_E02_genomic	4	S. liquefaciens	GCA_900457085.1_56089_E02_genomic:AA517	4.859
SJC1001	2	S. marcescens	SJC1001:AA552	39.349
SJC1010	2	S. marcescens	SJC1010:AA399	120.742
SJC1010	2	S. marcescens	SJC1010:AA333	74.185
SJC1010	2	S. marcescens	SJC1010:AB179	21.95
SJC1010	2	S. marcescens	SJC1010:AB178	18.49
SJC1033	2	S. marcescens	SJC1033:AA531	3.35
SJC1042	2	S. marcescens	SJC1042:AD726	70.623
SJC1042	2	S. marcescens	SJC1042:AF788	70.096
SJC1042	2	S. marcescens	SJC1042:AD306	22.078
SJC1043	2	S. marcescens	SJC1043:AG012	12.879
SJC1043	2	S. marcescens	SJC1043:AA531	3.223
SJC1044	2	S. marcescens	SJC1044:AG012	12.879
SJC1044	2	S. marcescens	SJC1044:AA531	3.223
SJC1045	2	S. marcescens	SJC1045:AG012	12.879
SJC1045	2	S. marcescens	SJC1045:AA531	3.223
SJC1046	2	S. marcescens	SJC1046:AD983	96.714
SJC1046	2	S. marcescens	SJC1046:AG012	12.879
SJC1047	2	S. marcescens	SJC1047:AF789	61.363
SJC1047	2	S. marcescens	SJC1047:AB960	19.37
SJC1048	2	S. marcescens	SJC1048:AG012	12.879
SJC1048	2	S. marcescens	SJC1048:AA531	3.223
SJC1050	2	S. marcescens	SJC1050:AG012	12.879
SJC1050	2	S. marcescens	SJC1050:AA531	3.223
SJC1051	2	S. marcescens	SJC1051:AG012	12.879
SJC1051	2	S. marcescens	SJC1051:AA531	3.223
SJC1052	2	S. marcescens	SJC1052:AG012	12.879
SJC1052	2	S. marcescens	SJC1052:AA531	3.223
SJC1054	2	S. marcescens	SJC1054:AG012	12.879
SJC1054	2	S. marcescens	SJC1054:AA531	3.223
SJC1057	2	S. marcescens	SJC1057:AA517	4.805
SJC1058	2	S. marcescens	SJC1058:AD983	96.714
SJC1058	2	S. marcescens	SJC1058:AG012	12.879
SJC1058	2	S. marcescens	SJC1058:AF471	4.095
SJC1058	2	S. marcescens	SJC1058:AB040	2.495
SJC1059	2	S. marcescens	SJC1059:AA517	4.805
SJC1061	2	S. marcescens	SJC1061:AD983	96.714
SJC1061	2	S. marcescens	SJC1061:AG012	12.879
SJC1061	2	S. marcescens	SJC1061:AF471	4.095
SJC1061	2	S. marcescens	SJC1061:AA531	3.223
SJC1061	2	S. marcescens	SJC1061:AB040	2.495
SJC1062	2	S. marcescens	SJC1062:AD983	96.714
SJC1062	2	S. marcescens	SJC1062:AG012	12.869
SJC1062	2	S. marcescens	SJC1062:AF471	4.095
SJC1062	2	S. marcescens	SJC1062:AA531	3.223
SJC1062	2	S. marcescens	SJC1062:AB040	2.495
SJC1063	4	S. liquefaciens	SJC1063:novel_8fbe231ebed5603f2de394dc5cff2e8f	86.834
SJC1063	4	S. liquefaciens	SJC1063:AB961	21.013
SJC1063	4	S. liquefaciens	SJC1063:AA531	3.35
SJC1064	4	S. liquefaciens	SJC1064:AD983	85.348
SJC1064	4	S. liquefaciens	SJC1064:AA966	65.2
SJC1064	4	S. liquefaciens	SJC1064:AF908	30.931
SJC1064	4	S. liquefaciens	SJC1064:novel_38403a8df324d44b02786fbbf7e7754d	8.12
SJC1066	2	S. marcescens	SJC1066:AA531	3.35
SJC1070	2	S. marcescens	SJC1070:AD983	96.714
SJC1070	2	S. marcescens	SJC1070:AG012	12.879
SJC1070	2	S. marcescens	SJC1070:AF471	4.095
SJC1070	2	S. marcescens	SJC1070:AA531	3.223
SJC1070	2	S. marcescens	SJC1070:AB040	2.495

## Sheet: suppl_figure_14
genome	phylogroup	species	predicted_plasmid	GC
26968_7#100	4	S. liquefaciens	26968_7#100:AD983	51.8443
26968_7#100	4	S. liquefaciens	26968_7#100:AC082	58.4663
26968_7#102	1	S. quinovora	26968_7#102:AD962	50.3564
26968_7#106	5	S. entomophila	26968_7#106:AD962	50.6558
26968_7#107	5	S. entomophila	26968_7#107:AD962	50.7166
26968_7#110	1	S. quinovora	26968_7#110:AD962	50.3516
26968_7#111	5	S. entomophila	26968_7#111:AD962	50.7288
26968_7#113	5	S. entomophila	26968_7#113:AD962	50.716
26968_7#115	5	S. entomophila	26968_7#115:AD962	50.6849
26968_7#117	1	S. quinovora	26968_7#117:AD962	50.7852
26968_7#120	5	S. entomophila	26968_7#120:AD962	50.7141
26968_7#133	9	S. proteamaculans	26968_7#133:AD962	50.6198
26968_7#137	1	S. quinovora	26968_7#137:AD962	50.3639
26968_7#13	5	S. entomophila	26968_7#13:AD962	50.6809
26968_7#146	6	S. ficaria	26968_7#146:AA362	45.1419
26968_7#148	1	S. quinovora	26968_7#148:AD962	50.4846
26968_7#149	1	S. quinovora	26968_7#149:AD962	48.7782
26968_7#149	1	S. quinovora	26968_7#149:AE211	51.1072
26968_7#152	1	S. quinovora	26968_7#152:AD962	50.5693
26968_7#156	9	S. proteamaculans	26968_7#156:AD962	50.7981
26968_7#157	1	S. quinovora	26968_7#157:AD962	50.4052
26968_7#159	5	S. entomophila	26968_7#159:AD962	50.6168
26968_7#160	1	S. quinovora	26968_7#160:AD962	50.7996
26968_7#162	6	S. ficaria	26968_7#162:AA362	45.165
26968_7#164	5	S. entomophila	26968_7#164:AD962	50.7103
26968_7#167	5	S. entomophila	26968_7#167:AD962	50.7077
26968_7#169	4	S. liquefaciens	26968_7#169:AD983	52.487
26968_7#169	4	S. liquefaciens	26968_7#169:AC411	55.9702
26968_7#172	1	S. quinovora	26968_7#172:AD962	49.8113
26968_7#174	1	S. quinovora	26968_7#174:AD962	49.8588
26968_7#177	5	S. entomophila	26968_7#177:AD962	50.6721
26968_7#178	5	S. entomophila	26968_7#178:AD962	50.4538
26968_7#193	5	S. entomophila	26968_7#193:AE974	43.2895
26968_7#195	2	S. marcescens	26968_7#195:AD723	58.5433
26968_7#200	5	S. entomophila	26968_7#200:AD962	50.6379
26968_7#200	5	S. entomophila	26968_7#200:AF218	45.9606
26968_7#201	5	S. entomophila	26968_7#201:AD962	50.628
26968_7#203	2	S. marcescens	26968_7#203:AA739	46.1597
26968_7#208	5	S. entomophila	26968_7#208:AD962	50.4578
26968_7#214	1	S. quinovora	26968_7#214:AD962	50.4281
26968_7#215	1	S. quinovora	26968_7#215:AD962	50.5341
26968_7#216	5	S. entomophila	26968_7#216:AD962	50.6545
26968_7#217	5	S. entomophila	26968_7#217:novel_83e15d0c65ff5166c4206e545999e25b	49.5848
26968_7#218	2	S. marcescens	26968_7#218:novel_7bf5d83c39ddebe1cd9d9943eb73a2af	55.964
26968_7#21	5	S. entomophila	26968_7#21:AD962	50.7662
26968_7#222	6	S. ficaria	26968_7#222:AD723	56.0651
26968_7#224	5	S. entomophila	26968_7#224:AD962	50.7015
26968_7#229	3	S. fonticola	26968_7#229:AE974	44.8533
26968_7#231	5	S. entomophila	26968_7#231:AD962	50.6445
26968_7#232	5	S. entomophila	26968_7#232:AD962	50.6075
26968_7#239	7	S. grimesii	26968_7#239:AD333	53.8138
26968_7#239	7	S. grimesii	26968_7#239:AA123	47.4553
26968_7#240	5	S. entomophila	26968_7#240:AD962	50.7207
26968_7#243	2	S. marcescens	26968_7#243:AA739	46.6577
26968_7#248	5	S. entomophila	26968_7#248:AD962	50.6155
26968_7#249	5	S. entomophila	26968_7#249:AD962	50.5401
26968_7#253	2	S. marcescens	26968_7#253:AD723	58.3947
26968_7#257	2	S. marcescens	26968_7#257:AA046	55.6092
26968_7#259	6	S. ficaria	26968_7#259:AA362	45.5184
26968_7#259	6	S. ficaria	26968_7#259:AB161	50.055
26968_7#262	5	S. entomophila	26968_7#262:AD962	50.6949
26968_7#263	5	S. entomophila	26968_7#263:AD962	50.7182
26968_7#264	2	S. marcescens	26968_7#264:novel_f93ec7fa3a661ecf541043b8b264929c	55.8812
26968_7#265	6	S. ficaria	26968_7#265:AA362	45.1137
26968_7#266	5	S. entomophila	26968_7#266:AE974	43.3358
26968_7#28	5	S. entomophila	26968_7#28:AD962	50.7212
26968_7#35	4	S. liquefaciens	26968_7#35:AD983	51.172
26968_7#41	5	S. entomophila	26968_7#41:AD962	50.7011
26968_7#44	9	S. proteamaculans	26968_7#44:novel_dc0323b573b04e992aeafbd3d9583915	51.2804
26968_7#49	1	S. quinovora	26968_7#49:novel_13506093a41105a3167774800842178f	50.8986
26968_7#58	4	S. liquefaciens	26968_7#58:AA945	57.7275
26968_7#5	5	S. entomophila	26968_7#5:AD962	50.646
26968_7#61	6	S. ficaria	26968_7#61:AD726	56.656
26968_7#63	5	S. entomophila	26968_7#63:AD962	50.6988
26968_7#65	4	S. liquefaciens	26968_7#65:AD983	51.6779
26968_7#6	3	S. fonticola	26968_7#6:AD963	52.4482
26968_7#70	7	S. grimesii	26968_7#70:novel_89ef92a31af9ff95ea746396cc3d7e66	50.7983
26968_7#70	7	S. grimesii	26968_7#70:AD333	53.4796
26968_7#70	7	S. grimesii	26968_7#70:AA123	47.5683
26968_7#71	5	S. entomophila	26968_7#71:AD962	50.7053
26968_7#72	7	S. grimesii	26968_7#72:AD983	53.4372
26968_7#78	7	S. grimesii	26968_7#78:AE974	45.9903
26968_7#7	5	S. entomophila	26968_7#7:AD962	50.6465
26968_7#83	5	S. entomophila	26968_7#83:AD962	50.6931
26968_7#84	4	S. liquefaciens	26968_7#84:novel_748f2e3ffd4ec1aba06c762806547a50	44.6091
26968_7#87	1	S. quinovora	26968_7#87:AD962	50.4846
26968_7#88	1	S. quinovora	26968_7#88:AD962	48.774
26968_7#89	5	S. entomophila	26968_7#89:novel_bc7befbac6a8947527b26eb5a0a70663	49.5902
26968_7#95	4	S. liquefaciens	26968_7#95:AD962	50.4835
26968_7#97	5	S. entomophila	26968_7#97:AE974	43.294
26968_7#98	9	S. proteamaculans	26968_7#98:AD962	51.686
GCA_000292365.1_ASM29236v1_genomic	2	S. marcescens	GCA_000292365.1_ASM29236v1_genomic:novel_a3de44b6ae90a9566d8492d87a353620	58.0044
GCA_000300895.1_ASM30089v1_genomic	8	S. plymuthica	GCA_000300895.1_ASM30089v1_genomic:AF787	48.813
GCA_000336425.1_ASM33642v1_genomic	2	S. marcescens	GCA_000336425.1_ASM33642v1_genomic:AC546	47.814
GCA_000342205.1_SerMar_1.0_genomic	2	S. marcescens	GCA_000342205.1_SerMar_1.0_genomic:AB960	59.9771
GCA_000633335.1_ASM63333v1_genomic	2	S. marcescens	GCA_000633335.1_ASM63333v1_genomic:novel_8a3dac724897aef9999d289d31ba0701	58.0033
GCA_000633555.1_ASM63355v1_genomic	2	S. marcescens	GCA_000633555.1_ASM63355v1_genomic:novel_5810bebbfb698326c0797d96d455ccc6	58.0044
GCA_000734885.1_SerGri_SPAdes_genomic	7	S. grimesii	GCA_000734885.1_SerGri_SPAdes_genomic:AD334	51.0943
GCA_000747565.1_ASM74756v1_genomic	2	S. marcescens	GCA_000747565.1_ASM74756v1_genomic:AD726	55.0411
GCA_000783975.2_ASM78397v2_genomic	2	S. marcescens	GCA_000783975.2_ASM78397v2_genomic:AB960	58.3152
GCA_000828775.1_ASM82877v1_genomic	2	S. marcescens	GCA_000828775.1_ASM82877v1_genomic:AF747	61.464
GCA_000828775.1_ASM82877v1_genomic	2	S. marcescens	GCA_000828775.1_ASM82877v1_genomic:AF789	51.898
GCA_001022215.1_ASM102221v1_genomic	2	S. marcescens	GCA_001022215.1_ASM102221v1_genomic:AE107	51.1266
GCA_001022215.1_ASM102221v1_genomic	2	S. marcescens	GCA_001022215.1_ASM102221v1_genomic:AA531	56.345
GCA_001022215.1_ASM102221v1_genomic	2	S. marcescens	GCA_001022215.1_ASM102221v1_genomic:AC431	52.6983
GCA_001022215.1_ASM102221v1_genomic	2	S. marcescens	GCA_001022215.1_ASM102221v1_genomic:AA002	53.3598
GCA_001022215.1_ASM102221v1_genomic	2	S. marcescens	GCA_001022215.1_ASM102221v1_genomic:AA353	49.2062
GCA_001060335.1_ASM106033v1_genomic	2	S. marcescens	GCA_001060335.1_ASM106033v1_genomic:AA832	50.2695
GCA_001061145.1_ASM106114v1_genomic	2	S. marcescens	GCA_001061145.1_ASM106114v1_genomic:AB960	59.9961
GCA_001061195.1_ASM106119v1_genomic	2	S. marcescens	GCA_001061195.1_ASM106119v1_genomic:AB960	60.2959
GCA_001061225.1_ASM106122v1_genomic	2	S. marcescens	GCA_001061225.1_ASM106122v1_genomic:AB960	60.0156
GCA_001062235.1_ASM106223v1_genomic	2	S. marcescens	GCA_001062235.1_ASM106223v1_genomic:AB960	59.9671
GCA_001063125.1_ASM106312v1_genomic	2	S. marcescens	GCA_001063125.1_ASM106312v1_genomic:AA768	29.7713
GCA_001063125.1_ASM106312v1_genomic	2	S. marcescens	GCA_001063125.1_ASM106312v1_genomic:AA088	31.7475
GCA_001063125.1_ASM106312v1_genomic	2	S. marcescens	GCA_001063125.1_ASM106312v1_genomic:AE018	48.8616
GCA_001063125.1_ASM106312v1_genomic	2	S. marcescens	GCA_001063125.1_ASM106312v1_genomic:AC627	29.6572
GCA_001063175.1_ASM106317v1_genomic	2	S. marcescens	GCA_001063175.1_ASM106317v1_genomic:AB960	56.7011
GCA_001063325.1_ASM106332v1_genomic	2	S. marcescens	GCA_001063325.1_ASM106332v1_genomic:AA531	56.602
GCA_001064725.1_ASM106472v1_genomic	2	S. marcescens	GCA_001064725.1_ASM106472v1_genomic:AB960	57.6727
GCA_001064725.1_ASM106472v1_genomic	2	S. marcescens	GCA_001064725.1_ASM106472v1_genomic:AA531	56.48
GCA_001064835.1_ASM106483v1_genomic	2	S. marcescens	GCA_001064835.1_ASM106483v1_genomic:AA531	56.5349
GCA_001064855.1_ASM106485v1_genomic	2	S. marcescens	GCA_001064855.1_ASM106485v1_genomic:AB960	57.8665
GCA_001064975.1_ASM106497v1_genomic	2	S. marcescens	GCA_001064975.1_ASM106497v1_genomic:AA531	56.6038
GCA_001065405.1_ASM106540v1_genomic	2	S. marcescens	GCA_001065405.1_ASM106540v1_genomic:AB536	34.1617
GCA_001065405.1_ASM106540v1_genomic	2	S. marcescens	GCA_001065405.1_ASM106540v1_genomic:AA002	51.4364
GCA_001065935.1_ASM106593v1_genomic	2	S. marcescens	GCA_001065935.1_ASM106593v1_genomic:AA452	51.4492
GCA_001065935.1_ASM106593v1_genomic	2	S. marcescens	GCA_001065935.1_ASM106593v1_genomic:AA033	52.7316
GCA_001065935.1_ASM106593v1_genomic	2	S. marcescens	GCA_001065935.1_ASM106593v1_genomic:novel_7bf095ec77d947f562b0da02ec218e93	50.9987
GCA_001065935.1_ASM106593v1_genomic	2	S. marcescens	GCA_001065935.1_ASM106593v1_genomic:AG462	66.5129
GCA_001066945.1_ASM106694v1_genomic	2	S. marcescens	GCA_001066945.1_ASM106694v1_genomic:AB169	53.4538
GCA_001067015.1_ASM106701v1_genomic	2	S. marcescens	GCA_001067015.1_ASM106701v1_genomic:AB960	60.708
GCA_001067375.1_ASM106737v1_genomic	2	S. marcescens	GCA_001067375.1_ASM106737v1_genomic:AA816	52.0475
GCA_001067375.1_ASM106737v1_genomic	2	S. marcescens	GCA_001067375.1_ASM106737v1_genomic:AB181	55.2219
GCA_001068085.1_ASM106808v1_genomic	2	S. marcescens	GCA_001068085.1_ASM106808v1_genomic:AB960	58.953
GCA_001294565.1_ASM129456v1_genomic	2	S. marcescens	GCA_001294565.1_ASM129456v1_genomic:AB978	43.5246
GCA_001317205.2_56_S29v.02_genomic	2	S. marcescens	GCA_001317205.2_56_S29v.02_genomic:AA035	52.4666
GCA_001317205.2_56_S29v.02_genomic	2	S. marcescens	GCA_001317205.2_56_S29v.02_genomic:AA046	54.8534
GCA_001317205.2_56_S29v.02_genomic	2	S. marcescens	GCA_001317205.2_56_S29v.02_genomic:AA531	56.5672
GCA_001317205.2_56_S29v.02_genomic	2	S. marcescens	GCA_001317205.2_56_S29v.02_genomic:AA810	50.6462
GCA_001317205.2_56_S29v.02_genomic	2	S. marcescens	GCA_001317205.2_56_S29v.02_genomic:AF579	45.7434
GCA_001317425.2_59_S30v.02_genomic	2	S. marcescens	GCA_001317425.2_59_S30v.02_genomic:AA046	54.6345
GCA_001317425.2_59_S30v.02_genomic	2	S. marcescens	GCA_001317425.2_59_S30v.02_genomic:AA531	56.3582
GCA_001317425.2_59_S30v.02_genomic	2	S. marcescens	GCA_001317425.2_59_S30v.02_genomic:AA028	51.8512
GCA_001317425.2_59_S30v.02_genomic	2	S. marcescens	GCA_001317425.2_59_S30v.02_genomic:AA449	52.5496
GCA_001317425.2_59_S30v.02_genomic	2	S. marcescens	GCA_001317425.2_59_S30v.02_genomic:AA552	50.5855
GCA_001317425.2_59_S30v.02_genomic	2	S. marcescens	GCA_001317425.2_59_S30v.02_genomic:AF579	48.2041
GCA_001317425.2_59_S30v.02_genomic	2	S. marcescens	GCA_001317425.2_59_S30v.02_genomic:AA810	50.6462
GCA_001514455.1_ASM151445v1_genomic	3	S. fonticola	GCA_001514455.1_ASM151445v1_genomic:AD963	50.0749
GCA_001514455.1_ASM151445v1_genomic	3	S. fonticola	GCA_001514455.1_ASM151445v1_genomic:AD964	53.3781
GCA_001536485.1_12082_2_24_genomic	2	S. marcescens	GCA_001536485.1_12082_2_24_genomic:AA002	59.6097
GCA_001536505.1_12082_2_64_genomic	2	S. marcescens	GCA_001536505.1_12082_2_64_genomic:AB040	51.954
GCA_001536985.1_12082_2_79_genomic	2	S. marcescens	GCA_001536985.1_12082_2_79_genomic:AB041	48.6755
GCA_001537165.1_12082_5_44_genomic	2	S. marcescens	GCA_001537165.1_12082_5_44_genomic:AA002	58.8509
GCA_001537225.1_12082_2_72_genomic	2	S. marcescens	GCA_001537225.1_12082_2_72_genomic:AA002	58.7556
GCA_001537325.1_12082_2_53_genomic	2	S. marcescens	GCA_001537325.1_12082_2_53_genomic:AB041	49.7959
GCA_001537725.1_12082_3_7_genomic	2	S. marcescens	GCA_001537725.1_12082_3_7_genomic:AA002	55.1092
GCA_001537725.1_12082_3_7_genomic	2	S. marcescens	GCA_001537725.1_12082_3_7_genomic:AB960	57.4584
GCA_001537725.1_12082_3_7_genomic	2	S. marcescens	GCA_001537725.1_12082_3_7_genomic:AA514	52.6064
GCA_001537785.1_12045_8_1_genomic	2	S. marcescens	GCA_001537785.1_12045_8_1_genomic:AB040	51.4712
GCA_001537785.1_12045_8_1_genomic	2	S. marcescens	GCA_001537785.1_12045_8_1_genomic:AB041	49.5033
GCA_001538195.1_12045_8_14_genomic	2	S. marcescens	GCA_001538195.1_12045_8_14_genomic:AA002	52.0321
GCA_001538325.1_12082_5_42_genomic	2	S. marcescens	GCA_001538325.1_12082_5_42_genomic:AF788	54.4031
GCA_001538445.1_12082_2_56_genomic	2	S. marcescens	GCA_001538445.1_12082_2_56_genomic:AB041	49.5041
GCA_001538545.1_12045_8_11_genomic	2	S. marcescens	GCA_001538545.1_12045_8_11_genomic:AC302	55.4699
GCA_001538565.1_12082_3_96_genomic	2	S. marcescens	GCA_001538565.1_12082_3_96_genomic:AB537	34.5529
GCA_001538585.1_12082_3_75_genomic	2	S. marcescens	GCA_001538585.1_12082_3_75_genomic:AF788	54.6869
GCA_001538585.1_12082_3_75_genomic	2	S. marcescens	GCA_001538585.1_12082_3_75_genomic:AB041	49.7721
GCA_001538605.1_12082_2_30_genomic	2	S. marcescens	GCA_001538605.1_12082_2_30_genomic:AA036	44.5028
GCA_001538745.1_12082_3_35_genomic	2	S. marcescens	GCA_001538745.1_12082_3_35_genomic:AA113	47.163
GCA_001538745.1_12082_3_35_genomic	2	S. marcescens	GCA_001538745.1_12082_3_35_genomic:AA531	36.0641
GCA_001538765.1_12082_2_35_genomic	2	S. marcescens	GCA_001538765.1_12082_2_35_genomic:AA002	51.3391
GCA_001538785.1_12045_8_18_genomic	2	S. marcescens	GCA_001538785.1_12045_8_18_genomic:AA627	51.2557
GCA_001538785.1_12045_8_18_genomic	2	S. marcescens	GCA_001538785.1_12045_8_18_genomic:AB960	56.3154
GCA_001538785.1_12045_8_18_genomic	2	S. marcescens	GCA_001538785.1_12045_8_18_genomic:AA035	51.8544
GCA_001538785.1_12045_8_18_genomic	2	S. marcescens	GCA_001538785.1_12045_8_18_genomic:AA119	47.234
GCA_001539045.1_12082_3_36_genomic	2	S. marcescens	GCA_001539045.1_12082_3_36_genomic:AC580	55.386
GCA_001539045.1_12082_3_36_genomic	2	S. marcescens	GCA_001539045.1_12082_3_36_genomic:AA622	50.5522
GCA_001539045.1_12082_3_36_genomic	2	S. marcescens	GCA_001539045.1_12082_3_36_genomic:AA035	51.9902
GCA_001539045.1_12082_3_36_genomic	2	S. marcescens	GCA_001539045.1_12082_3_36_genomic:AA033	50.8224
GCA_001539045.1_12082_3_36_genomic	2	S. marcescens	GCA_001539045.1_12082_3_36_genomic:AA113	47.3958
GCA_001539045.1_12082_3_36_genomic	2	S. marcescens	GCA_001539045.1_12082_3_36_genomic:AA531	56.506
GCA_001539085.1_12082_3_12_genomic	2	S. marcescens	GCA_001539085.1_12082_3_12_genomic:AE809	34.7957
GCA_001539145.1_12082_3_16_genomic	2	S. marcescens	GCA_001539145.1_12082_3_16_genomic:AA002	58.7006
GCA_001539385.1_12082_3_19_genomic	2	S. marcescens	GCA_001539385.1_12082_3_19_genomic:AA002	50.719
GCA_001539465.1_12082_5_50_genomic	2	S. marcescens	GCA_001539465.1_12082_5_50_genomic:AF788	54.3532
GCA_001539545.1_12082_3_50_genomic	2	S. marcescens	GCA_001539545.1_12082_3_50_genomic:AA002	58.6062
GCA_001539545.1_12082_3_50_genomic	2	S. marcescens	GCA_001539545.1_12082_3_50_genomic:novel_0f32b1ba611d1d25aea13b12961e52f4	60.8898
GCA_001539625.1_12082_3_44_genomic	2	S. marcescens	GCA_001539625.1_12082_3_44_genomic:AA002	51.8399
GCA_001539865.1_12082_3_11_genomic	2	S. marcescens	GCA_001539865.1_12082_3_11_genomic:AA002	53.1024
GCA_001540105.1_12082_3_10_genomic	2	S. marcescens	GCA_001540105.1_12082_3_10_genomic:AA002	53.2416
GCA_001540165.1_12082_3_91_genomic	2	S. marcescens	GCA_001540165.1_12082_3_91_genomic:AA002	51.7767
GCA_001540345.1_12082_3_67_genomic	2	S. marcescens	GCA_001540345.1_12082_3_67_genomic:AA521	56.4356
GCA_001540345.1_12082_3_67_genomic	2	S. marcescens	GCA_001540345.1_12082_3_67_genomic:AA106	46.414
GCA_001540345.1_12082_3_67_genomic	2	S. marcescens	GCA_001540345.1_12082_3_67_genomic:AD169	51.5025
GCA_001540365.1_12082_2_68_genomic	2	S. marcescens	GCA_001540365.1_12082_2_68_genomic:AA002	53.2071
GCA_001540525.1_12082_2_76_genomic	2	S. marcescens	GCA_001540525.1_12082_2_76_genomic:AF218	48.5999
GCA_001540625.1_12082_2_89_genomic	2	S. marcescens	GCA_001540625.1_12082_2_89_genomic:AB040	51.2336
GCA_001540625.1_12082_2_89_genomic	2	S. marcescens	GCA_001540625.1_12082_2_89_genomic:AB041	49.5033
GCA_001540705.1_12082_3_70_genomic	2	S. marcescens	GCA_001540705.1_12082_3_70_genomic:AD722	54.3198
GCA_001540705.1_12082_3_70_genomic	2	S. marcescens	GCA_001540705.1_12082_3_70_genomic:AD984	45.709
GCA_001564475.1_12082_3_81_genomic	2	S. marcescens	GCA_001564475.1_12082_3_81_genomic:AC741	61.7247
GCA_001566695.1_ASM156669v1_genomic	2	S. marcescens	GCA_001566695.1_ASM156669v1_genomic:AA860	52.0509
GCA_001566695.1_ASM156669v1_genomic	2	S. marcescens	GCA_001566695.1_ASM156669v1_genomic:AF747	65.4763
GCA_001566695.1_ASM156669v1_genomic	2	S. marcescens	GCA_001566695.1_ASM156669v1_genomic:AB960	60.3661
GCA_001692375.1_ASM169237v1_genomic	3	S. fonticola	GCA_001692375.1_ASM169237v1_genomic:AD963	50.212
GCA_001853455.1_ASM185345v1_genomic	2	S. marcescens	GCA_001853455.1_ASM185345v1_genomic:novel_e1bd0b0b04868c592ac701f16200e05d	56.2488
GCA_001853495.1_ASM185349v1_genomic	2	S. marcescens	GCA_001853495.1_ASM185349v1_genomic:novel_d62691c634fce7c1d1732269d20a75e6	56.2474
GCA_002029225.1_ASM202922v1_genomic	2	S. marcescens	GCA_002029225.1_ASM202922v1_genomic:novel_1dc351a2daf5349f65f5d306362db11b	54.8786
GCA_002118055.1_ASM211805v1_genomic	2	S. marcescens	GCA_002118055.1_ASM211805v1_genomic:AA035	53.0136
GCA_002118055.1_ASM211805v1_genomic	2	S. marcescens	GCA_002118055.1_ASM211805v1_genomic:AA033	51.9233
GCA_002118055.1_ASM211805v1_genomic	2	S. marcescens	GCA_002118055.1_ASM211805v1_genomic:AA028	50.9598
GCA_002118055.1_ASM211805v1_genomic	2	S. marcescens	GCA_002118055.1_ASM211805v1_genomic:AA046	53.8515
GCA_002118055.1_ASM211805v1_genomic	2	S. marcescens	GCA_002118055.1_ASM211805v1_genomic:AB960	58.7029
GCA_002118055.1_ASM211805v1_genomic	2	S. marcescens	GCA_002118055.1_ASM211805v1_genomic:AA121	44.2524
GCA_002220615.1_ASM222061v1_genomic	2	S. marcescens	GCA_002220615.1_ASM222061v1_genomic:AF788	54.9013
GCA_002220635.1_ASM222063v1_genomic	2	S. marcescens	GCA_002220635.1_ASM222063v1_genomic:AF788	52.3362
GCA_002220715.1_ASM222071v1_genomic	2	S. marcescens	GCA_002220715.1_ASM222071v1_genomic:AF788	53.0865
GCA_002220715.1_ASM222071v1_genomic	2	S. marcescens	GCA_002220715.1_ASM222071v1_genomic:AD984	46.4159
GCA_002220715.1_ASM222071v1_genomic	2	S. marcescens	GCA_002220715.1_ASM222071v1_genomic:AD306	49.0524
GCA_002607755.1_ASM260775v1_genomic	9	S. proteamaculans	GCA_002607755.1_ASM260775v1_genomic:AF908	48.9989
GCA_002738105.1_ASM273810v1_genomic	2	S. marcescens	GCA_002738105.1_ASM273810v1_genomic:AA531	56.3179
GCA_002738145.1_ASM273814v1_genomic	2	S. marcescens	GCA_002738145.1_ASM273814v1_genomic:AA002	51.7784
GCA_002738145.1_ASM273814v1_genomic	2	S. marcescens	GCA_002738145.1_ASM273814v1_genomic:AA046	54.15
GCA_002738155.1_ASM273815v1_genomic	2	S. marcescens	GCA_002738155.1_ASM273815v1_genomic:AA002	51.0836
GCA_002738155.1_ASM273815v1_genomic	2	S. marcescens	GCA_002738155.1_ASM273815v1_genomic:AA046	56.0673
GCA_002738185.1_ASM273818v1_genomic	2	S. marcescens	GCA_002738185.1_ASM273818v1_genomic:AA739	46.875
GCA_002738185.1_ASM273818v1_genomic	2	S. marcescens	GCA_002738185.1_ASM273818v1_genomic:AA046	55.1537
GCA_002751935.1_ASM275193v1_genomic	2	S. marcescens	GCA_002751935.1_ASM275193v1_genomic:AD724	55.2117
GCA_002751935.1_ASM275193v1_genomic	2	S. marcescens	GCA_002751935.1_ASM275193v1_genomic:AB243	54.2881
GCA_002751935.1_ASM275193v1_genomic	2	S. marcescens	GCA_002751935.1_ASM275193v1_genomic:novel_f48b843319a093489ed36b0f0b8c42a1	43.7768
GCA_002751935.1_ASM275193v1_genomic	2	S. marcescens	GCA_002751935.1_ASM275193v1_genomic:AB239	56.5553
GCA_002751935.1_ASM275193v1_genomic	2	S. marcescens	GCA_002751935.1_ASM275193v1_genomic:AB685	51.4592
GCA_002751955.1_ASM275195v1_genomic	2	S. marcescens	GCA_002751955.1_ASM275195v1_genomic:AD724	55.2096
GCA_002751955.1_ASM275195v1_genomic	2	S. marcescens	GCA_002751955.1_ASM275195v1_genomic:AB685	51.2131
GCA_002752085.1_ASM275208v1_genomic	2	S. marcescens	GCA_002752085.1_ASM275208v1_genomic:AB960	57.4561
GCA_002752085.1_ASM275208v1_genomic	2	S. marcescens	GCA_002752085.1_ASM275208v1_genomic:AD724	55.9235
GCA_002752095.1_ASM275209v1_genomic	2	S. marcescens	GCA_002752095.1_ASM275209v1_genomic:AD724	55.203
GCA_002752135.1_ASM275213v1_genomic	2	S. marcescens	GCA_002752135.1_ASM275213v1_genomic:AD724	55.2368
GCA_002752155.1_ASM275215v1_genomic	2	S. marcescens	GCA_002752155.1_ASM275215v1_genomic:AD724	55.2558
GCA_002752195.1_ASM275219v1_genomic	2	S. marcescens	GCA_002752195.1_ASM275219v1_genomic:AB960	56.868
GCA_002752195.1_ASM275219v1_genomic	2	S. marcescens	GCA_002752195.1_ASM275219v1_genomic:AD724	55.4365
GCA_002752235.1_ASM275223v1_genomic	2	S. marcescens	GCA_002752235.1_ASM275223v1_genomic:AB960	57.47
GCA_002752235.1_ASM275223v1_genomic	2	S. marcescens	GCA_002752235.1_ASM275223v1_genomic:AD724	55.2036
GCA_002752255.1_ASM275225v1_genomic	2	S. marcescens	GCA_002752255.1_ASM275225v1_genomic:AD724	55.2496
GCA_002752265.1_ASM275226v1_genomic	2	S. marcescens	GCA_002752265.1_ASM275226v1_genomic:AB960	57.0772
GCA_002752265.1_ASM275226v1_genomic	2	S. marcescens	GCA_002752265.1_ASM275226v1_genomic:AD724	55.7034
GCA_002752435.1_ASM275243v1_genomic	2	S. marcescens	GCA_002752435.1_ASM275243v1_genomic:AD724	55.2218
GCA_002752435.1_ASM275243v1_genomic	2	S. marcescens	GCA_002752435.1_ASM275243v1_genomic:AB685	50.4917
GCA_002752435.1_ASM275243v1_genomic	2	S. marcescens	GCA_002752435.1_ASM275243v1_genomic:AA163	54.8859
GCA_002752435.1_ASM275243v1_genomic	2	S. marcescens	GCA_002752435.1_ASM275243v1_genomic:AB238	56.4225
GCA_002752455.1_ASM275245v1_genomic	2	S. marcescens	GCA_002752455.1_ASM275245v1_genomic:AA521	52.5502
GCA_002752475.1_ASM275247v1_genomic	2	S. marcescens	GCA_002752475.1_ASM275247v1_genomic:AA521	52.7114
GCA_002752495.1_ASM275249v1_genomic	2	S. marcescens	GCA_002752495.1_ASM275249v1_genomic:AD724	55.2089
GCA_002752495.1_ASM275249v1_genomic	2	S. marcescens	GCA_002752495.1_ASM275249v1_genomic:AB690	41.31
GCA_002752535.1_ASM275253v1_genomic	2	S. marcescens	GCA_002752535.1_ASM275253v1_genomic:AD724	55.2168
GCA_002810285.1_ASM281028v1_genomic	2	S. marcescens	GCA_002810285.1_ASM281028v1_genomic:AA002	51.7851
GCA_002810285.1_ASM281028v1_genomic	2	S. marcescens	GCA_002810285.1_ASM281028v1_genomic:AA046	54.1522
GCA_002886905.1_ASM288690v1_genomic	2	S. marcescens	GCA_002886905.1_ASM288690v1_genomic:AA002	54.3653
GCA_002886905.1_ASM288690v1_genomic	2	S. marcescens	GCA_002886905.1_ASM288690v1_genomic:AE107	51.4483
GCA_002886905.1_ASM288690v1_genomic	2	S. marcescens	GCA_002886905.1_ASM288690v1_genomic:AA739	49.6194
GCA_002886905.1_ASM288690v1_genomic	2	S. marcescens	GCA_002886905.1_ASM288690v1_genomic:AA579	52.5155
GCA_002886905.1_ASM288690v1_genomic	2	S. marcescens	GCA_002886905.1_ASM288690v1_genomic:novel_ca34e26c46e1c71a58a681b42846c45f	50.3686
GCA_002886905.1_ASM288690v1_genomic	2	S. marcescens	GCA_002886905.1_ASM288690v1_genomic:AA552	50.4007
GCA_002886905.1_ASM288690v1_genomic	2	S. marcescens	GCA_002886905.1_ASM288690v1_genomic:AD465	49.0188
GCA_002886905.1_ASM288690v1_genomic	2	S. marcescens	GCA_002886905.1_ASM288690v1_genomic:AA523	43.1211
GCA_002886905.1_ASM288690v1_genomic	2	S. marcescens	GCA_002886905.1_ASM288690v1_genomic:AB039	51.2081
GCA_002886905.1_ASM288690v1_genomic	2	S. marcescens	GCA_002886905.1_ASM288690v1_genomic:AB040	56.6808
GCA_002886905.1_ASM288690v1_genomic	2	S. marcescens	GCA_002886905.1_ASM288690v1_genomic:AC748	47.1707
GCA_002886905.1_ASM288690v1_genomic	2	S. marcescens	GCA_002886905.1_ASM288690v1_genomic:AA531	50.4714
GCA_002886905.1_ASM288690v1_genomic	2	S. marcescens	GCA_002886905.1_ASM288690v1_genomic:AB685	46.8594
GCA_002886905.1_ASM288690v1_genomic	2	S. marcescens	GCA_002886905.1_ASM288690v1_genomic:AB960	56.633
GCA_002886905.1_ASM288690v1_genomic	2	S. marcescens	GCA_002886905.1_ASM288690v1_genomic:AA971	42.1594
GCA_002886905.1_ASM288690v1_genomic	2	S. marcescens	GCA_002886905.1_ASM288690v1_genomic:AA977	47.6492
GCA_002886905.1_ASM288690v1_genomic	2	S. marcescens	GCA_002886905.1_ASM288690v1_genomic:AA519	54.7405
GCA_002887105.1_ASM288710v1_genomic	2	S. marcescens	GCA_002887105.1_ASM288710v1_genomic:AA002	54.7107
GCA_002887105.1_ASM288710v1_genomic	2	S. marcescens	GCA_002887105.1_ASM288710v1_genomic:AA739	51.267
GCA_002887105.1_ASM288710v1_genomic	2	S. marcescens	GCA_002887105.1_ASM288710v1_genomic:AE107	53.4336
GCA_002887105.1_ASM288710v1_genomic	2	S. marcescens	GCA_002887105.1_ASM288710v1_genomic:AA738	43.9563
GCA_002887105.1_ASM288710v1_genomic	2	S. marcescens	GCA_002887105.1_ASM288710v1_genomic:AD465	48.9387
GCA_002887105.1_ASM288710v1_genomic	2	S. marcescens	GCA_002887105.1_ASM288710v1_genomic:AB039	55.5873
GCA_002887105.1_ASM288710v1_genomic	2	S. marcescens	GCA_002887105.1_ASM288710v1_genomic:AA523	42.8325
GCA_002887105.1_ASM288710v1_genomic	2	S. marcescens	GCA_002887105.1_ASM288710v1_genomic:AC748	47.1707
GCA_002887105.1_ASM288710v1_genomic	2	S. marcescens	GCA_002887105.1_ASM288710v1_genomic:AB054	58.9303
GCA_002887105.1_ASM288710v1_genomic	2	S. marcescens	GCA_002887105.1_ASM288710v1_genomic:AB960	56.6426
GCA_002887105.1_ASM288710v1_genomic	2	S. marcescens	GCA_002887105.1_ASM288710v1_genomic:AE809	34.7928
GCA_002887105.1_ASM288710v1_genomic	2	S. marcescens	GCA_002887105.1_ASM288710v1_genomic:novel_e33ce3d8e431dcd2f5de10a7ae3b5f01	52.5482
GCA_002887105.1_ASM288710v1_genomic	2	S. marcescens	GCA_002887105.1_ASM288710v1_genomic:AB595	52.9112
GCA_002887105.1_ASM288710v1_genomic	2	S. marcescens	GCA_002887105.1_ASM288710v1_genomic:novel_355d31cfc7646d9179c1291d8cf2a0d4	47.1781
GCA_002887105.1_ASM288710v1_genomic	2	S. marcescens	GCA_002887105.1_ASM288710v1_genomic:AA977	47.6637
GCA_002887105.1_ASM288710v1_genomic	2	S. marcescens	GCA_002887105.1_ASM288710v1_genomic:AB040	51.0761
GCA_002887105.1_ASM288710v1_genomic	2	S. marcescens	GCA_002887105.1_ASM288710v1_genomic:AA579	47.8932
GCA_002887105.1_ASM288710v1_genomic	2	S. marcescens	GCA_002887105.1_ASM288710v1_genomic:AD997	29.9683
GCA_002918955.1_ASM291895v1_genomic	2	S. marcescens	GCA_002918955.1_ASM291895v1_genomic:AA002	51.6593
GCA_002918955.1_ASM291895v1_genomic	2	S. marcescens	GCA_002918955.1_ASM291895v1_genomic:AA622	61.595
GCA_002918955.1_ASM291895v1_genomic	2	S. marcescens	GCA_002918955.1_ASM291895v1_genomic:AD306	49.8775
GCA_002918955.1_ASM291895v1_genomic	2	S. marcescens	GCA_002918955.1_ASM291895v1_genomic:AA882	35.472
GCA_002918955.1_ASM291895v1_genomic	2	S. marcescens	GCA_002918955.1_ASM291895v1_genomic:novel_da55fc1a0fa28014dabcbb22ed873cbd	48.8158
GCA_002918955.1_ASM291895v1_genomic	2	S. marcescens	GCA_002918955.1_ASM291895v1_genomic:AA531	56.4478
GCA_002918955.1_ASM291895v1_genomic	2	S. marcescens	GCA_002918955.1_ASM291895v1_genomic:AB071	52.2353
GCA_002920095.1_ASM292009v1_genomic	2	S. marcescens	GCA_002920095.1_ASM292009v1_genomic:AA622	61.5937
GCA_002920095.1_ASM292009v1_genomic	2	S. marcescens	GCA_002920095.1_ASM292009v1_genomic:AA002	51.9498
GCA_002920095.1_ASM292009v1_genomic	2	S. marcescens	GCA_002920095.1_ASM292009v1_genomic:AD306	49.8745
GCA_002920095.1_ASM292009v1_genomic	2	S. marcescens	GCA_002920095.1_ASM292009v1_genomic:AA882	36.2325
GCA_002920095.1_ASM292009v1_genomic	2	S. marcescens	GCA_002920095.1_ASM292009v1_genomic:novel_e4c2e4fb0aad06bcd3d18b5c32cc8425	49.2669
GCA_002920095.1_ASM292009v1_genomic	2	S. marcescens	GCA_002920095.1_ASM292009v1_genomic:AA531	56.3881
GCA_002920095.1_ASM292009v1_genomic	2	S. marcescens	GCA_002920095.1_ASM292009v1_genomic:AB071	52.2353
GCA_002920115.1_ASM292011v1_genomic	2	S. marcescens	GCA_002920115.1_ASM292011v1_genomic:AA002	51.6641
GCA_002920115.1_ASM292011v1_genomic	2	S. marcescens	GCA_002920115.1_ASM292011v1_genomic:AA622	61.5913
GCA_002920115.1_ASM292011v1_genomic	2	S. marcescens	GCA_002920115.1_ASM292011v1_genomic:AA882	35.4716
GCA_002920115.1_ASM292011v1_genomic	2	S. marcescens	GCA_002920115.1_ASM292011v1_genomic:novel_475d9a54f4ff7fbd64b93bd467c1bb5e	49.1917
GCA_002920115.1_ASM292011v1_genomic	2	S. marcescens	GCA_002920115.1_ASM292011v1_genomic:AA531	56.4776
GCA_002920115.1_ASM292011v1_genomic	2	S. marcescens	GCA_002920115.1_ASM292011v1_genomic:AG340	34.0468
GCA_002920115.1_ASM292011v1_genomic	2	S. marcescens	GCA_002920115.1_ASM292011v1_genomic:AB071	51.0588
GCA_002920145.1_ASM292014v1_genomic	2	S. marcescens	GCA_002920145.1_ASM292014v1_genomic:AA002	51.7921
GCA_002920145.1_ASM292014v1_genomic	2	S. marcescens	GCA_002920145.1_ASM292014v1_genomic:AA622	61.5913
GCA_002920145.1_ASM292014v1_genomic	2	S. marcescens	GCA_002920145.1_ASM292014v1_genomic:AA882	35.4754
GCA_002920145.1_ASM292014v1_genomic	2	S. marcescens	GCA_002920145.1_ASM292014v1_genomic:novel_9b3c6e6b04d75ea6dbc8be562911c661	49.3609
GCA_002920145.1_ASM292014v1_genomic	2	S. marcescens	GCA_002920145.1_ASM292014v1_genomic:AA531	56.3881
GCA_002920145.1_ASM292014v1_genomic	2	S. marcescens	GCA_002920145.1_ASM292014v1_genomic:AG340	33.5218
GCA_002920145.1_ASM292014v1_genomic	2	S. marcescens	GCA_002920145.1_ASM292014v1_genomic:AB071	51.8588
GCA_002920455.1_ASM292045v1_genomic	2	S. marcescens	GCA_002920455.1_ASM292045v1_genomic:AA832	52.0378
GCA_002935055.1_ASM293505v1_genomic	2	S. marcescens	GCA_002935055.1_ASM293505v1_genomic:AA002	51.7487
GCA_002935055.1_ASM293505v1_genomic	2	S. marcescens	GCA_002935055.1_ASM293505v1_genomic:AD306	49.1863
GCA_003146705.1_ASM314670v1_genomic	2	S. marcescens	GCA_003146705.1_ASM314670v1_genomic:AE107	51.4981
GCA_003146705.1_ASM314670v1_genomic	2	S. marcescens	GCA_003146705.1_ASM314670v1_genomic:AA531	56.345
GCA_003146705.1_ASM314670v1_genomic	2	S. marcescens	GCA_003146705.1_ASM314670v1_genomic:AC431	52.6983
GCA_003146705.1_ASM314670v1_genomic	2	S. marcescens	GCA_003146705.1_ASM314670v1_genomic:AA002	53.3598
GCA_003146705.1_ASM314670v1_genomic	2	S. marcescens	GCA_003146705.1_ASM314670v1_genomic:AA353	49.2047
GCA_003182655.1_ASM318265v1_genomic	2	S. marcescens	GCA_003182655.1_ASM318265v1_genomic:AD722	53.9603
GCA_003206015.1_ASM320601v1_genomic	8	S. plymuthica	GCA_003206015.1_ASM320601v1_genomic:AF787	48.1616
GCA_003241435.1_ASM324143v1_genomic	2	S. marcescens	GCA_003241435.1_ASM324143v1_genomic:AB960	60.5954
GCA_003812745.1_ASM381274v1_genomic	2	S. marcescens	GCA_003812745.1_ASM381274v1_genomic:AA552	50.4835
GCA_003967055.1_ASM396705v1_genomic	2	S. marcescens	GCA_003967055.1_ASM396705v1_genomic:AD724	54.7651
GCA_004153725.1_ASM415372v1_genomic	9	S. proteamaculans	GCA_004153725.1_ASM415372v1_genomic:AC776	38.628
GCA_004153725.1_ASM415372v1_genomic	9	S. proteamaculans	GCA_004153725.1_ASM415372v1_genomic:AD306	50.9009
GCA_004153725.1_ASM415372v1_genomic	9	S. proteamaculans	GCA_004153725.1_ASM415372v1_genomic:novel_89982a542350344a03fb2ac8ba9e8c8a	45.5385
GCA_004153725.1_ASM415372v1_genomic	9	S. proteamaculans	GCA_004153725.1_ASM415372v1_genomic:novel_17dc5ffade091891c46a2b1209fc8ee9	51.3458
GCA_004153735.1_ASM415373v1_genomic	9	S. proteamaculans	GCA_004153735.1_ASM415373v1_genomic:AD306	50.1653
GCA_004153815.1_ASM415381v1_genomic	4	S. liquefaciens	GCA_004153815.1_ASM415381v1_genomic:AC542	59.608
GCA_004153865.1_ASM415386v1_genomic	4	S. liquefaciens	GCA_004153865.1_ASM415386v1_genomic:novel_430b8b1a1f0bfc7cc12d4cf36fb3fbf0	51.0283
GCA_004153875.1_ASM415387v1_genomic	4	S. liquefaciens	GCA_004153875.1_ASM415387v1_genomic:novel_5211820ca0a30831422f3e66c106e43a	51.0283
GCA_004153885.1_ASM415388v1_genomic	4	S. liquefaciens	GCA_004153885.1_ASM415388v1_genomic:AA531	37.3875
GCA_004196355.1_ASM419635v1_genomic	2	S. marcescens	GCA_004196355.1_ASM419635v1_genomic:AA002	51.3405
GCA_004196365.1_ASM419636v1_genomic	2	S. marcescens	GCA_004196365.1_ASM419636v1_genomic:AA002	51.4515
GCA_900108825.1_SM1890_genomic	2	S. marcescens	GCA_900108825.1_SM1890_genomic:AA739	46.9071
GCA_900108825.1_SM1890_genomic	2	S. marcescens	GCA_900108825.1_SM1890_genomic:AA860	51.6039
GCA_900108825.1_SM1890_genomic	2	S. marcescens	GCA_900108825.1_SM1890_genomic:AE435	51.9897
GCA_900108825.1_SM1890_genomic	2	S. marcescens	GCA_900108825.1_SM1890_genomic:AD464	46.8298
GCA_900108825.1_SM1890_genomic	2	S. marcescens	GCA_900108825.1_SM1890_genomic:AA519	55.4835
GCA_900457055.1_32117_E02_genomic	2	S. marcescens	GCA_900457055.1_32117_E02_genomic:AD723	58.444
GCA_900457085.1_56089_E02_genomic	4	S. liquefaciens	GCA_900457085.1_56089_E02_genomic:AA517	52.377
SJC1001	2	S. marcescens	SJC1001:AA552	49.9072
SJC1010	2	S. marcescens	SJC1010:AA399	49.6836
SJC1010	2	S. marcescens	SJC1010:AA333	50.7717
SJC1010	2	S. marcescens	SJC1010:AB179	49.1754
SJC1010	2	S. marcescens	SJC1010:AB178	49.4213
SJC1033	2	S. marcescens	SJC1033:AA531	56.7761
SJC1042	2	S. marcescens	SJC1042:AD726	54.6479
SJC1042	2	S. marcescens	SJC1042:AF788	54.4625
SJC1042	2	S. marcescens	SJC1042:AD306	49.0579
SJC1043	2	S. marcescens	SJC1043:AG012	58.7157
SJC1043	2	S. marcescens	SJC1043:AA531	56.283
SJC1044	2	S. marcescens	SJC1044:AG012	58.7157
SJC1044	2	S. marcescens	SJC1044:AA531	56.283
SJC1045	2	S. marcescens	SJC1045:AG012	58.7157
SJC1045	2	S. marcescens	SJC1045:AA531	56.283
SJC1046	2	S. marcescens	SJC1046:AD983	51.5168
SJC1046	2	S. marcescens	SJC1046:AG012	58.7157
SJC1047	2	S. marcescens	SJC1047:AF789	51.7071
SJC1047	2	S. marcescens	SJC1047:AB960	60.4956
SJC1048	2	S. marcescens	SJC1048:AG012	58.7157
SJC1048	2	S. marcescens	SJC1048:AA531	56.283
SJC1050	2	S. marcescens	SJC1050:AG012	58.7157
SJC1050	2	S. marcescens	SJC1050:AA531	56.283
SJC1051	2	S. marcescens	SJC1051:AG012	58.7157
SJC1051	2	S. marcescens	SJC1051:AA531	56.283
SJC1052	2	S. marcescens	SJC1052:AG012	58.7157
SJC1052	2	S. marcescens	SJC1052:AA531	56.283
SJC1054	2	S. marcescens	SJC1054:AG012	58.7157
SJC1054	2	S. marcescens	SJC1054:AA531	56.283
SJC1057	2	S. marcescens	SJC1057:AA517	51.9459
SJC1058	2	S. marcescens	SJC1058:AD983	51.5179
SJC1058	2	S. marcescens	SJC1058:AG012	58.7157
SJC1058	2	S. marcescens	SJC1058:AF471	35.2625
SJC1058	2	S. marcescens	SJC1058:AB040	51.4629
SJC1059	2	S. marcescens	SJC1059:AA517	52.1332
SJC1061	2	S. marcescens	SJC1061:AD983	51.5179
SJC1061	2	S. marcescens	SJC1061:AG012	58.7157
SJC1061	2	S. marcescens	SJC1061:AF471	35.2625
SJC1061	2	S. marcescens	SJC1061:AA531	56.345
SJC1061	2	S. marcescens	SJC1061:AB040	51.4629
SJC1062	2	S. marcescens	SJC1062:AD983	51.5179
SJC1062	2	S. marcescens	SJC1062:AG012	58.7225
SJC1062	2	S. marcescens	SJC1062:AF471	35.2625
SJC1062	2	S. marcescens	SJC1062:AA531	56.345
SJC1062	2	S. marcescens	SJC1062:AB040	51.4629
SJC1063	4	S. liquefaciens	SJC1063:novel_8fbe231ebed5603f2de394dc5cff2e8f	50.7566
SJC1063	4	S. liquefaciens	SJC1063:AB961	53.129
SJC1063	4	S. liquefaciens	SJC1063:AA531	56.597
SJC1064	4	S. liquefaciens	SJC1064:AD983	50.8003
SJC1064	4	S. liquefaciens	SJC1064:AA966	51.2209
SJC1064	4	S. liquefaciens	SJC1064:AF908	47.9875
SJC1064	4	S. liquefaciens	SJC1064:novel_38403a8df324d44b02786fbbf7e7754d	50.9975
SJC1066	2	S. marcescens	SJC1066:AA531	56.2687
SJC1070	2	S. marcescens	SJC1070:AD983	51.5179
SJC1070	2	S. marcescens	SJC1070:AG012	58.7157
SJC1070	2	S. marcescens	SJC1070:AF471	35.2625
SJC1070	2	S. marcescens	SJC1070:AA531	56.345
SJC1070	2	S. marcescens	SJC1070:AB040	51.4629
